# Supplementary material for: Structural insight into an Arl1–ArfGEF complex involved in Golgi recruitment of a GRIP-domain golgin
Source: Nat Commun. 2024 Mar 2;15:1942. doi: 10.1038/s41467-024-46304-w (PMC10908827; doi:10.1038/s41467-024-46304-w)
Supplement: Supplementary file 4 — Source Data [file 41467_2024_46304_MOESM4_ESM.xlsx]

## Sheet: Figure 5a
Figure 5a

## Sheet: Figure 5b
Figure 5b
	WT Gea2	Gea2 DCBΔ	Gea2 P71A	Gea2 L79A	Gea2 P100A	Arl1 L69A	Arl1Y78L	Arl1L69AY78L	Arl1 C81A
	100	0	103.382	106.091	107.17	44.9201	50.8959	1.1	110.086
	100	0	99.5554	98.1874	94.499	41.2367	31.9933	1.5	101.48
	100	0	107.38	104.6	104.5	38.69	42.4	4.2	97.59

## Sheet: Figure 6c
Figure 6c
		Manders' Coefficient for colocalization of mCherry-Imh1 and Sec7-GFP
	Empty Vector	WT Arl1	Arl1L69A	Arl1Y78L	Arl1L69A,Y78L	Arl1C81A
	0.159	0.74	0.283	0.19	0.277	0.714
	0.358	0.613	0.31	0.35	0.366	0.622
	0.257	0.732	0.267	0.24	0.363	0.582
	0.188	0.68	0.155	0.23	0.288	0.697
	0.153	0.46	0.16	0.34	0.146	0.584
	0.21	0.52	0.183	0.26	0.172	0.662
	0.24	0.52	0.31	0.11	0.197	0.67
	0.24	0.63	0.305	0.21	0.252	0.557
	0.264	0.58	0.26	0.16	0.31	0.619
	0.31	0.68	0.24	0.18	0.167	0.485
	0.31	0.71	0.16	0.332	0.281	0.5427
	0.167	0.57	0.322	0.385	0.239	0.639
	0.131	0.46	0.222	0.295	0.271	0.528
	0.177	0.55	0.23	0.215	0.194	0.683
	0.278	0.63	0.28	0.188	0.271	0.45
	0.237	0.66	0.26	0.255	0.294	0.354
	0.288	0.55	0.23	0.327	0.285	0.735
	0.254	0.67	0.3	0.244	0.209	0.514
	0.254	0.69	0.25	0.302	0.315	0.721
	0.254	0.61	0.31	0.21	0.274	0.655

## Sheet: Figure 6e
Figure 6e		Manders' Coefficient for colocalization of Arl1 mNeonGreen and Sec7-mCherry
	WT Arl1	Arl1L69A	Arl1Y78L	Arl1L69A,Y78L	Arl1C81A
	0.51	0.254	0.246	0.203	0.61
	0.53	0.214	0.266	0.233	0.52
	0.59	0.154	0.266	0.218	0.378
	0.42	0.228	0.225	0.283	0.474
	0.43	0.273	0.205	0.203	0.421
	0.46	0.213	0.219	0.189	0.58
	0.51	0.29	0.225	0.342	0.561
	0.47	0.288	0.188	0.214	0.41
	0.42	0.217	0.231	0.246	0.43
	0.56	0.318	0.194	0.201	0.47
	0.42	0.316	0.222	0.268	0.44
	0.44	0.166	0.291	0.189	0.41
	0.59	0.296	0.194	0.394	0.36
	0.38	0.302	0.264	0.31	0.52
	0.45	0.192	0.288	0.344	0.44
	0.41	0.192	0.174	0.231	0.39
	0.51	0.266	0.328	0.255	0.47
	0.48	0.284	0.259	0.271	0.37
	0.49	0.277	0.283	0.263	0.47
	0.54	0.312	0.164	0.191	0.55

## Sheet: Supplementary Figure 1a
Volume (mL)	A280 (mAU)
-0.000853	0.000671
-2.2e-05	0.38814
0.00081	0.394049
0.001641	0.396116
0.002473	0.398906
0.003304	0.400043
0.004136	0.401779
0.004967	0.402876
0.005799	0.404059
0.00663	0.405199
0.007461	0.406046
0.008293	0.40723
0.009124	0.408277
0.009956	0.409764
0.010787	0.411476
0.011619	0.41304
0.01245	0.414764
0.013282	0.416606
0.014113	0.418489
0.014945	0.41955
0.015776	0.420747
0.016607	0.422094
0.017439	0.423308
0.01827	0.424411
0.019102	0.425715
0.019933	0.427433
0.020765	0.429039
0.021596	0.429368
0.022428	0.428197
0.023259	0.428429
0.024091	0.428458
0.024922	0.427713
0.025754	0.428597
0.026585	0.427779
0.027416	0.427402
0.028248	0.426515
0.029079	0.427472
0.029911	0.428608
0.030742	0.428934
0.031574	0.430034
0.032405	0.431427
0.033237	0.432775
0.034068	0.43416
0.0349	0.43667
0.035731	0.439094
0.036562	0.443183
0.037394	0.447418
0.038225	0.452302
0.039057	0.457631
0.039888	0.464146
0.04072	0.470533
0.041551	0.478156
0.042383	0.487497
0.043214	0.498556
0.044046	0.511213
0.044877	0.526618
0.045709	0.543191
0.04654	0.564765
0.047371	0.593076
0.048203	0.624449
0.049034	0.657301
0.049866	0.683856
0.050697	0.705449
0.051529	0.721578
0.05236	0.737142
0.053192	0.757858
0.054023	0.777503
0.054855	0.792468
0.055686	0.801915
0.056517	0.811377
0.057349	0.820924
0.05818	0.829175
0.059012	0.837189
0.059843	0.845841
0.060675	0.856267
0.061506	0.867178
0.062338	0.881145
0.063169	0.897708
0.064001	0.914475
0.064832	0.928276
0.065664	0.939139
0.066495	0.945544
0.067326	0.950407
0.068158	0.954733
0.068989	0.959041
0.069821	0.962477
0.070652	0.964412
0.071484	0.965439
0.072315	0.967344
0.073147	0.97034
0.073978	0.972291
0.07481	0.973673
0.075641	0.976271
0.076472	0.97715
0.077304	0.979312
0.078135	0.981395
0.078967	0.982623
0.079798	0.981989
0.08063	0.982008
0.081461	0.98228
0.082293	0.982138
0.083124	0.979381
0.083956	0.974403
0.084787	0.966449
0.085619	0.957756
0.08645	0.946845
0.087281	0.932836
0.088113	0.915763
0.088944	0.889358
0.089776	0.858939
0.090607	0.828151
0.091439	0.802352
0.09227	0.782295
0.093102	0.767301
0.093933	0.753543
0.094765	0.734507
0.095596	0.716922
0.096427	0.703242
0.097259	0.69551
0.09809	0.689134
0.098922	0.681177
0.099753	0.67448
0.100585	0.667319
0.101416	0.660568
0.102248	0.650866
0.103079	0.641134
0.103911	0.628213
0.104742	0.61383
0.105574	0.600748
0.106405	0.589681
0.107236	0.581058
0.108068	0.5772
0.108899	0.575587
0.109731	0.575703
0.110562	0.575507
0.111394	0.577305
0.112225	0.580304
0.113057	0.584969
0.113888	0.588708
0.11472	0.591965
0.115551	0.595893
0.116382	0.601706
0.117214	0.607099
0.118045	0.613399
0.118877	0.620316
0.119708	0.62615
0.12054	0.633697
0.121371	0.642776
0.122203	0.652608
0.123034	0.664118
0.123866	0.677909
0.124697	0.695809
0.125529	0.717001
0.12636	0.738299
0.127191	0.761851
0.128023	0.78993
0.128854	0.823628
0.129686	0.859801
0.130517	0.901476
0.131349	0.948993
0.13218	1.0012
0.133012	1.05918
0.133843	1.12153
0.134675	1.18981
0.135506	1.26174
0.136337	1.33772
0.137169	1.41749
0.138	1.50276
0.138832	1.592
0.139663	1.68495
0.140495	1.78346
0.141326	1.88527
0.142158	1.99075
0.142989	2.09789
0.143821	2.2073
0.144652	2.31801
0.145484	2.43215
0.146315	2.54842
0.147146	2.66568
0.147978	2.78559
0.148809	2.90948
0.149641	3.03461
0.150472	3.16014
0.151304	3.28651
0.152135	3.41435
0.152967	3.54097
0.153798	3.66761
0.15463	3.79179
0.155461	3.91634
0.156292	4.03806
0.157124	4.16154
0.157955	4.28021
0.158787	4.39973
0.159618	4.51675
0.16045	4.63103
0.161281	4.74321
0.162113	4.851
0.162944	4.95697
0.163776	5.0584
0.164607	5.15585
0.165439	5.25
0.16627	5.33973
0.167101	5.42463
0.167933	5.50468
0.168764	5.58
0.169596	5.65056
0.170427	5.71589
0.171259	5.77564
0.17209	5.83009
0.172922	5.87669
0.173753	5.91648
0.174585	5.94893
0.175416	5.97515
0.176247	5.99455
0.177079	6.00817
0.17791	6.01631
0.178742	6.01715
0.179573	6.01213
0.180405	6.00271
0.181236	5.98771
0.182068	5.96656
0.182899	5.9404
0.183731	5.91005
0.184562	5.87556
0.185394	5.83756
0.186225	5.79612
0.187056	5.75098
0.187888	5.70157
0.188719	5.64868
0.189551	5.59233
0.190382	5.53203
0.191214	5.4688
0.192045	5.40265
0.192877	5.33289
0.193708	5.26036
0.19454	5.18734
0.195371	5.11383
0.196203	5.03958
0.197034	4.96352
0.197865	4.88587
0.198697	4.8086
0.199528	4.73163
0.20036	4.65399
0.201191	4.57625
0.202023	4.49923
0.202854	4.42305
0.203686	4.34843
0.204517	4.27525
0.205349	4.20332
0.20618	4.1316
0.207011	4.06208
0.207843	3.9924
0.208674	3.92321
0.209506	3.85532
0.210337	3.78844
0.211169	3.72278
0.212	3.65809
0.212832	3.59447
0.213663	3.53159
0.214495	3.47065
0.215326	3.41066
0.216157	3.35087
0.216989	3.29257
0.21782	3.2348
0.218652	3.17875
0.219483	3.12331
0.220315	3.06882
0.221146	3.01633
0.221978	2.96505
0.222809	2.9148
0.223641	2.86557
0.224472	2.81691
0.225304	2.76948
0.226135	2.72294
0.226966	2.67846
0.227798	2.63358
0.228629	2.59029
0.229461	2.54855
0.230292	2.50768
0.231124	2.46799
0.231955	2.42838
0.232787	2.39234
0.233618	2.35821
0.23445	2.32406
0.235281	2.2895
0.236113	2.25442
0.236944	2.21929
0.237775	2.18492
0.238607	2.15218
0.239438	2.12077
0.24027	2.09002
0.241101	2.05942
0.241933	2.0293
0.242764	2.00061
0.243596	1.97243
0.244427	1.94482
0.245259	1.91792
0.24609	1.89152
0.246921	1.86599
0.247753	1.8414
0.248584	1.81702
0.249416	1.79364
0.250247	1.7714
0.251079	1.74964
0.25191	1.72868
0.252742	1.70847
0.253573	1.68816
0.254405	1.66826
0.255236	1.64886
0.256068	1.62994
0.256899	1.61195
0.25773	1.59531
0.258562	1.57863
0.259393	1.56247
0.260225	1.54723
0.261056	1.53223
0.261888	1.51803
0.262719	1.50355
0.263551	1.48903
0.264382	1.47431
0.265214	1.46015
0.266045	1.4466
0.266876	1.433
0.267708	1.41944
0.268539	1.40611
0.269371	1.3939
0.270202	1.38136
0.271034	1.36921
0.271865	1.35781
0.272697	1.34581
0.273528	1.33365
0.27436	1.32181
0.275191	1.31036
0.276022	1.2994
0.276854	1.28795
0.277685	1.27692
0.278517	1.26659
0.279348	1.25647
0.28018	1.24613
0.281011	1.23629
0.281843	1.22645
0.282674	1.21785
0.283506	1.20963
0.284337	1.20022
0.285169	1.19093
0.286	1.18272
0.286831	1.17489
0.287663	1.16699
0.288494	1.15871
0.289326	1.1505
0.290157	1.14298
0.290989	1.13516
0.29182	1.12689
0.292652	1.11845
0.293483	1.11007
0.294315	1.10245
0.295146	1.09549
0.295978	1.08862
0.296809	1.08202
0.29764	1.07593
0.298472	1.07006
0.299303	1.06414
0.300135	1.05798
0.300966	1.0519
0.301798	1.04521
0.302629	1.03848
0.303461	1.03214
0.304292	1.02571
0.305124	1.01954
0.305955	1.01392
0.306786	1.00875
0.307618	1.00356
0.308449	0.998471
0.309281	0.993722
0.310112	0.989362
0.310944	0.984065
0.311775	0.978995
0.312607	0.974309
0.313438	0.969182
0.31427	0.963995
0.315101	0.959258
0.315933	0.954824
0.316764	0.950984
0.317595	0.947312
0.318427	0.943378
0.319258	0.939977
0.32009	0.936317
0.320921	0.932129
0.321753	0.927984
0.322584	0.923655
0.323416	0.919239
0.324247	0.914517
0.325079	0.909778
0.32591	0.905884
0.326741	0.902188
0.327573	0.898371
0.328404	0.895142
0.329236	0.892033
0.330067	0.888708
0.330899	0.885049
0.33173	0.88065
0.332562	0.876579
0.333393	0.873116
0.334225	0.869685
0.335056	0.866421
0.335888	0.862585
0.336719	0.858931
0.33755	0.856313
0.338382	0.85373
0.339213	0.850223
0.340045	0.846431
0.340876	0.842938
0.341708	0.839342
0.342539	0.836122
0.343371	0.832865
0.344202	0.829421
0.345034	0.825807
0.345865	0.822819
0.346696	0.820032
0.347528	0.816993
0.348359	0.813888
0.349191	0.810804
0.350022	0.807586
0.350854	0.805146
0.351685	0.800911
0.352517	0.797426
0.353348	0.794616
0.35418	0.791545
0.355011	0.788469
0.355843	0.785424
0.356674	0.783829
0.357505	0.782272
0.358337	0.779563
0.359168	0.776919
0.36	0.775137
0.360831	0.772423
0.361663	0.769503
0.362494	0.76674
0.363326	0.764965
0.364157	0.762725
0.364989	0.761067
0.36582	0.75923
0.366651	0.75685
0.367483	0.754787
0.368314	0.753437
0.369146	0.751327
0.369977	0.748575
0.370809	0.746
0.37164	0.743027
0.372472	0.74049
0.373303	0.738564
0.374135	0.736569
0.374966	0.734741
0.375798	0.732753
0.376629	0.731499
0.37746	0.73038
0.378292	0.729015
0.379123	0.726762
0.379955	0.724055
0.380786	0.721541
0.381618	0.719821
0.382449	0.718252
0.383281	0.717078
0.384112	0.714612
0.384944	0.712467
0.385775	0.711116
0.386606	0.709161
0.387438	0.706632
0.388269	0.703741
0.389101	0.701346
0.389932	0.699264
0.390764	0.697181
0.391595	0.694728
0.392427	0.692339
0.393258	0.691096
0.39409	0.690055
0.394921	0.688906
0.395753	0.687761
0.396584	0.685432
0.397415	0.683761
0.398247	0.681813
0.399078	0.678561
0.39991	0.676746
0.400741	0.674385
0.401573	0.671493
0.402404	0.669832
0.403236	0.668369
0.404067	0.667303
0.404899	0.66514
0.40573	0.663773
0.406561	0.662235
0.407393	0.66001
0.408224	0.658665
0.409056	0.656237
0.409887	0.653722
0.410719	0.651638
0.41155	0.650661
0.412382	0.649369
0.413213	0.648824
0.414045	0.648103
0.414876	0.646439
0.415708	0.645357
0.416539	0.643937
0.41737	0.642552
0.418202	0.640256
0.419033	0.637554
0.419865	0.635382
0.420696	0.633503
0.421528	0.63127
0.422359	0.629764
0.423191	0.627938
0.424022	0.626225
0.424854	0.623151
0.425685	0.621714
0.426516	0.620411
0.427348	0.618736
0.428179	0.617626
0.429011	0.617035
0.429842	0.616445
0.430674	0.615911
0.431505	0.614538
0.432337	0.613566
0.433168	0.613052
0.434	0.612106
0.434831	0.611401
0.435663	0.611008
0.436494	0.609646
0.437325	0.607916
0.438157	0.607266
0.438988	0.606405
0.43982	0.604332
0.440651	0.603941
0.441483	0.603465
0.442314	0.602735
0.443146	0.60116
0.443977	0.599678
0.444809	0.598429
0.44564	0.597187
0.446471	0.59616
0.447303	0.59591
0.448134	0.595415
0.448966	0.594864
0.449797	0.594709
0.450629	0.594785
0.45146	0.594539
0.452292	0.594497
0.453123	0.593532
0.453955	0.593308
0.454786	0.59174
0.455618	0.591615
0.456449	0.590866
0.45728	0.590462
0.458112	0.588843
0.458943	0.588322
0.459775	0.587434
0.460606	0.587448
0.461438	0.586636
0.462269	0.586584
0.463101	0.586582
0.463932	0.586343
0.464764	0.585715
0.465595	0.585272
0.466426	0.585209
0.467258	0.584762
0.468089	0.584374
0.468921	0.58322
0.469752	0.582175
0.470584	0.580592
0.471415	0.580173
0.472247	0.578702
0.473078	0.578714
0.47391	0.577694
0.474741	0.576662
0.475573	0.575817
0.476404	0.575121
0.477235	0.5741
0.478067	0.573053
0.478898	0.571902
0.47973	0.570533
0.480561	0.569227
0.481393	0.569223
0.482224	0.56804
0.483056	0.567471
0.483887	0.566896
0.484719	0.566839
0.48555	0.567006
0.486382	0.566137
0.487213	0.565337
0.488044	0.564352
0.488876	0.562891
0.489707	0.561747
0.490539	0.5603
0.49137	0.558234
0.492202	0.557224
0.493033	0.556468
0.493865	0.55527
0.494696	0.554122
0.495528	0.551632
0.496359	0.55047
0.49719	0.548972
0.498022	0.548516
0.498853	0.547745
0.499685	0.546715
0.500516	0.545146
0.501348	0.544926
0.502179	0.543687
0.503011	0.542331
0.503842	0.539809
0.504674	0.538373
0.505505	0.536814
0.506336	0.535687
0.507168	0.533999
0.507999	0.533281
0.508831	0.531879
0.509662	0.531119
0.510494	0.529983
0.511325	0.529572
0.512157	0.527982
0.512988	0.526794
0.51382	0.525984
0.514651	0.524333
0.515482	0.523846
0.516314	0.523454
0.517145	0.521756
0.517977	0.520916
0.518808	0.519419
0.51964	0.518582
0.520471	0.518492
0.521303	0.517138
0.522134	0.516232
0.522966	0.515334
0.523797	0.514394
0.524629	0.512744
0.52546	0.512076
0.526291	0.510594
0.527123	0.509454
0.527954	0.507849
0.528786	0.507078
0.529617	0.506522
0.530449	0.505755
0.53128	0.504691
0.532112	0.503395
0.532943	0.502346
0.533775	0.501467
0.534606	0.500519
0.535438	0.499067
0.536269	0.499158
0.5371	0.498916
0.537932	0.499176
0.538763	0.498854
0.539595	0.497957
0.540426	0.496708
0.541258	0.496515
0.542089	0.496038
0.542921	0.495326
0.543752	0.495166
0.544584	0.495227
0.545415	0.494983
0.546246	0.494316
0.547078	0.493721
0.547909	0.493564
0.548741	0.493556
0.549572	0.492297
0.550404	0.492866
0.551235	0.492483
0.552067	0.492298
0.552898	0.491424
0.55373	0.49199
0.554561	0.491498
0.555393	0.491477
0.556224	0.491333
0.557055	0.490673
0.557887	0.489623
0.558718	0.48958
0.55955	0.488844
0.560381	0.488045
0.561213	0.487661
0.562044	0.486679
0.562876	0.486388
0.563707	0.486748
0.564539	0.486273
0.56537	0.485496
0.566201	0.485131
0.567033	0.484396
0.567864	0.483725
0.568696	0.483399
0.569527	0.483656
0.570359	0.483582
0.57119	0.483279
0.572022	0.481861
0.572853	0.481406
0.573685	0.481476
0.574516	0.481428
0.575347	0.480917
0.576179	0.480352
0.57701	0.480136
0.577842	0.479385
0.578673	0.478948
0.579505	0.478246
0.580336	0.477118
0.581168	0.476657
0.581999	0.476774
0.582831	0.476109
0.583662	0.476003
0.584494	0.475941
0.585325	0.475172
0.586156	0.473816
0.586988	0.473774
0.587819	0.473849
0.588651	0.473751
0.589482	0.473164
0.590314	0.472142
0.591145	0.471992
0.591977	0.471448
0.592808	0.4706
0.59364	0.470133
0.594471	0.469837
0.595303	0.469325
0.596134	0.469153
0.596965	0.467765
0.597797	0.467378
0.598628	0.467234
0.59946	0.467107
0.600291	0.466297
0.601123	0.466242
0.601954	0.466011
0.602786	0.465219
0.603617	0.465517
0.604449	0.465073
0.60528	0.463892
0.606111	0.463498
0.606943	0.46342
0.607774	0.463147
0.608606	0.462705
0.609437	0.462641
0.610269	0.462124
0.6111	0.461296
0.611932	0.460366
0.612763	0.459219
0.613595	0.459309
0.614426	0.459698
0.615258	0.459554
0.616089	0.459551
0.61692	0.459188
0.617752	0.458285
0.618583	0.457577
0.619415	0.45785
0.620246	0.458491
0.621078	0.458046
0.621909	0.45728
0.622741	0.456822
0.623572	0.456459
0.624404	0.456415
0.625235	0.456294
0.626066	0.455885
0.626898	0.455364
0.627729	0.455513
0.628561	0.455539
0.629392	0.45513
0.630224	0.455365
0.631055	0.455709
0.631887	0.455734
0.632718	0.455252
0.63355	0.454794
0.634381	0.454204
0.635213	0.453695
0.636044	0.453091
0.636875	0.453284
0.637707	0.453706
0.638538	0.45367
0.63937	0.45357
0.640201	0.453505
0.641033	0.453185
0.641864	0.453318
0.642696	0.45329
0.643527	0.452633
0.644359	0.452802
0.64519	0.452423
0.646021	0.452701
0.646853	0.453509
0.647684	0.454127
0.648516	0.454681
0.649347	0.455001
0.650179	0.454874
0.65101	0.454886
0.651842	0.454829
0.652673	0.454059
0.653505	0.45354
0.654336	0.453465
0.655168	0.452684
0.655999	0.451914
0.65683	0.451512
0.657662	0.45105
0.658493	0.450714
0.659325	0.450994
0.660156	0.451305
0.660988	0.450768
0.661819	0.449536
0.662651	0.449129
0.663482	0.449324
0.664314	0.448837
0.665145	0.448229
0.665976	0.447748
0.666808	0.447695
0.667639	0.446776
0.668471	0.446567
0.669302	0.446736
0.670134	0.446055
0.670965	0.445121
0.671797	0.44498
0.672628	0.444638
0.67346	0.444414
0.674291	0.444542
0.675122	0.445141
0.675954	0.445734
0.676785	0.44626
0.677617	0.446267
0.678448	0.445985
0.67928	0.445582
0.680111	0.445509
0.680943	0.444912
0.681774	0.443941
0.682606	0.443539
0.683437	0.443364
0.684269	0.443066
0.6851	0.443299
0.685932	0.443333
0.686763	0.44279
0.687594	0.442506
0.688426	0.441996
0.689257	0.441434
0.690089	0.440816
0.69092	0.440602
0.691752	0.440434
0.692583	0.440197
0.693415	0.439707
0.694246	0.439294
0.695078	0.43922
0.695909	0.439381
0.69674	0.439804
0.697572	0.439473
0.698403	0.439078
0.699235	0.438889
0.700066	0.438404
0.700898	0.437777
0.701729	0.437193
0.702561	0.436277
0.703392	0.435753
0.704224	0.435597
0.705055	0.435801
0.705886	0.43624
0.706718	0.436732
0.707549	0.436544
0.708381	0.43621
0.709212	0.436659
0.710044	0.436902
0.710875	0.436839
0.711707	0.437039
0.712538	0.437132
0.71337	0.43651
0.714201	0.435895
0.715033	0.435991
0.715864	0.436345
0.716695	0.435726
0.717527	0.434733
0.718358	0.433928
0.71919	0.433916
0.720021	0.434005
0.720853	0.433336
0.721684	0.433256
0.722516	0.433626
0.723347	0.43463
0.724179	0.434934
0.72501	0.433928
0.725841	0.433393
0.726673	0.432578
0.727504	0.430976
0.728336	0.430563
0.729167	0.430063
0.729999	0.429846
0.73083	0.42912
0.731662	0.428287
0.732493	0.427584
0.733325	0.426992
0.734156	0.426553
0.734987	0.426146
0.735819	0.426679
0.73665	0.426898
0.737482	0.426673
0.738313	0.426301
0.739145	0.426005
0.739976	0.425817
0.740808	0.425585
0.741639	0.42591
0.742471	0.426535
0.743302	0.426075
0.744134	0.425847
0.744965	0.425857
0.745797	0.425294
0.746628	0.425296
0.747459	0.425077
0.748291	0.424833
0.749122	0.423813
0.749954	0.423248
0.750785	0.423143
0.751617	0.422167
0.752448	0.4215
0.75328	0.421245
0.754111	0.421698
0.754943	0.422253
0.755774	0.422586
0.756605	0.421701
0.757437	0.420791
0.758268	0.420355
0.7591	0.420669
0.759931	0.420811
0.760763	0.420236
0.761594	0.420174
0.762426	0.419903
0.763257	0.419369
0.764089	0.419651
0.76492	0.419031
0.765751	0.417851
0.766583	0.418477
0.767414	0.419064
0.768246	0.418309
0.769077	0.418974
0.769909	0.418966
0.77074	0.418843
0.771572	0.417791
0.772403	0.41759
0.773235	0.41801
0.774066	0.417422
0.774898	0.417188
0.775729	0.416477
0.77656	0.41647
0.777392	0.416446
0.778223	0.416118
0.779055	0.417275
0.779886	0.417788
0.780718	0.417291
0.781549	0.417309
0.782381	0.417295
0.783212	0.417467
0.784044	0.416943
0.784875	0.417087
0.785707	0.417486
0.786538	0.417861
0.787369	0.417503
0.788201	0.417252
0.789032	0.415955
0.789864	0.414824
0.790695	0.414694
0.791527	0.415217
0.792358	0.414558
0.79319	0.414809
0.794021	0.414892
0.794853	0.414968
0.795684	0.415344
0.796515	0.414546
0.797347	0.413138
0.798178	0.413356
0.79901	0.414599
0.799841	0.414295
0.800673	0.414367
0.801504	0.414868
0.802336	0.415435
0.803167	0.41473
0.803999	0.414722
0.80483	0.414897
0.805661	0.41474
0.806493	0.414193
0.807324	0.414784
0.808156	0.414677
0.808987	0.414341
0.809819	0.414902
0.81065	0.414953
0.811482	0.414947
0.812313	0.415331
0.813145	0.415749
0.813976	0.416178
0.814808	0.416286
0.815639	0.41634
0.81647	0.416078
0.817302	0.416938
0.818133	0.416887
0.818965	0.416572
0.819796	0.416596
0.820628	0.415813
0.821459	0.414882
0.822291	0.415715
0.823122	0.415558
0.823954	0.414659
0.824785	0.414168
0.825616	0.413668
0.826448	0.413139
0.827279	0.413083
0.828111	0.411914
0.828942	0.412692
0.829774	0.411563
0.830605	0.411396
0.831437	0.410991
0.832268	0.411321
0.8331	0.410138
0.833931	0.409967
0.834763	0.408808
0.835594	0.408962
0.836425	0.409353
0.837257	0.408626
0.838088	0.40821
0.83892	0.408864
0.839751	0.407666
0.840583	0.40554
0.841414	0.406293
0.842246	0.407298
0.843077	0.406281
0.843909	0.405357
0.84474	0.405726
0.845572	0.405854
0.846403	0.405653
0.847234	0.405753
0.848066	0.404794
0.848897	0.404019
0.849729	0.404194
0.85056	0.403634
0.851392	0.40358
0.852223	0.403161
0.853055	0.403031
0.853886	0.402142
0.854718	0.40119
0.855549	0.400267
0.85638	0.399284
0.857212	0.399006
0.858043	0.399431
0.858875	0.398182
0.859706	0.398155
0.860538	0.397752
0.861369	0.397714
0.862201	0.39692
0.863032	0.39689
0.863864	0.396785
0.864695	0.395891
0.865526	0.39572
0.866358	0.395811
0.867189	0.395571
0.868021	0.395913
0.868852	0.395615
0.869684	0.39621
0.870515	0.395576
0.871347	0.394832
0.872178	0.394948
0.87301	0.395543
0.873841	0.394466
0.874673	0.394827
0.875504	0.395233
0.876335	0.395952
0.877167	0.396565
0.877998	0.395964
0.87883	0.395607
0.879661	0.394829
0.880493	0.394676
0.881324	0.395196
0.882156	0.396046
0.882987	0.39588
0.883819	0.394653
0.88465	0.39395
0.885481	0.39436
0.886313	0.394583
0.887144	0.393491
0.887976	0.393694
0.888807	0.392814
0.889639	0.393186
0.89047	0.393887
0.891302	0.393152
0.892133	0.393113
0.892965	0.393149
0.893796	0.393517
0.894628	0.393986
0.895459	0.393833
0.89629	0.393921
0.897122	0.3943
0.897953	0.395411
0.898785	0.395349
0.899616	0.395749
0.900448	0.396209
0.901279	0.395693
0.902111	0.395694
0.902942	0.394851
0.903774	0.39416
0.904605	0.393163
0.905437	0.392359
0.906268	0.392588
0.907099	0.392889
0.907931	0.392603
0.908762	0.39257
0.909594	0.392425
0.910425	0.3923
0.911257	0.392775
0.912088	0.393416
0.91292	0.394638
0.913751	0.394815
0.914583	0.3939
0.915414	0.393523
0.916245	0.394568
0.917077	0.394217
0.917908	0.394262
0.91874	0.39289
0.919571	0.391864
0.920403	0.391445
0.921234	0.392352
0.922066	0.391364
0.922897	0.391815
0.923729	0.391148
0.92456	0.391005
0.925391	0.389816
0.926223	0.389553
0.927054	0.388526
0.927886	0.387636
0.928717	0.38732
0.929549	0.386625
0.93038	0.386228
0.931212	0.386103
0.932043	0.385642
0.932875	0.386027
0.933706	0.386067
0.934538	0.385818
0.935369	0.385779
0.9362	0.38521
0.937032	0.385329
0.937863	0.385964
0.938695	0.385574
0.939526	0.384422
0.940358	0.383531
0.941189	0.38221
0.942021	0.381252
0.942852	0.381452
0.943684	0.382061
0.944515	0.382255
0.945347	0.382958
0.946178	0.384192
0.947009	0.384302
0.947841	0.384479
0.948672	0.385011
0.949504	0.385569
0.950335	0.385772
0.951167	0.385301
0.951998	0.38592
0.95283	0.385534
0.953661	0.385237
0.954493	0.385361
0.955324	0.386068
0.956155	0.386656
0.956987	0.386853
0.957818	0.386234
0.95865	0.386184
0.959481	0.385343
0.960313	0.385412
0.961144	0.386514
0.961976	0.386368
0.962807	0.385839
0.963639	0.38588
0.96447	0.384951
0.965302	0.384375
0.966133	0.384159
0.966964	0.385316
0.967796	0.38552
0.968627	0.385795
0.969459	0.385901
0.97029	0.386007
0.971122	0.385893
0.971953	0.385862
0.972785	0.385524
0.973616	0.385148
0.974448	0.384888
0.975279	0.38439
0.97611	0.384147
0.976942	0.384285
0.977773	0.384384
0.978605	0.384534
0.979436	0.384019
0.980268	0.383751
0.981099	0.382835
0.981931	0.38267
0.982762	0.383344
0.983594	0.383876
0.984425	0.383639
0.985256	0.382781
0.986088	0.382528
0.986919	0.382564
0.987751	0.382404
0.988582	0.382783
0.989414	0.382778
0.990245	0.38217
0.991077	0.381667
0.991908	0.380931
0.99274	0.380575
0.993571	0.379788
0.994403	0.379166
0.995234	0.378868
0.996065	0.378318
0.996897	0.37765
0.997728	0.377574
0.99856	0.377844
0.999391	0.377751
1.00022	0.377228
1.00105	0.37798
1.00189	0.377975
1.00272	0.37814
1.00355	0.378171
1.00438	0.378743
1.00521	0.378299
1.00604	0.378774
1.00687	0.378512
1.00771	0.37808
1.00854	0.377868
1.00937	0.37808
1.0102	0.378405
1.01103	0.379429
1.01186	0.380373
1.01269	0.380175
1.01353	0.380212
1.01436	0.380872
1.01519	0.381702
1.01602	0.381553
1.01685	0.380874
1.01768	0.380127
1.01852	0.379712
1.01935	0.379827
1.02018	0.379944
1.02101	0.380305
1.02184	0.381035
1.02267	0.381608
1.0235	0.381767
1.02433	0.380875
1.02517	0.379995
1.026	0.379761
1.02683	0.379852
1.02766	0.379883
1.02849	0.380231
1.02932	0.38049
1.03015	0.380429
1.03099	0.379891
1.03182	0.379774
1.03265	0.380164
1.03348	0.380264
1.03431	0.38066
1.03514	0.381102
1.03598	0.381033
1.03681	0.381232
1.03764	0.381324
1.03847	0.382011
1.0393	0.382164
1.04013	0.381975
1.04096	0.382261
1.0418	0.382594
1.04263	0.382532
1.04346	0.382068
1.04429	0.381753
1.04512	0.381817
1.04595	0.381494
1.04678	0.381453
1.04762	0.381306
1.04845	0.381426
1.04928	0.38172
1.05011	0.38171
1.05094	0.381353
1.05177	0.381494
1.05261	0.381449
1.05344	0.380944
1.05427	0.381434
1.0551	0.381603
1.05593	0.381266
1.05676	0.380814
1.05759	0.380744
1.05842	0.38121
1.05926	0.380834
1.06009	0.379998
1.06092	0.379828
1.06175	0.379834
1.06258	0.378784
1.06341	0.378025
1.06425	0.377626
1.06508	0.376739
1.06591	0.376538
1.06674	0.377221
1.06757	0.377529
1.0684	0.376942
1.06923	0.376248
1.07007	0.375965
1.0709	0.375342
1.07173	0.375162
1.07256	0.374936
1.07339	0.374393
1.07422	0.373385
1.07505	0.373286
1.07589	0.373185
1.07672	0.372558
1.07755	0.372518
1.07838	0.372568
1.07921	0.372686
1.08004	0.372295
1.08087	0.371806
1.08171	0.371394
1.08254	0.370983
1.08337	0.370614
1.0842	0.37017
1.08503	0.369694
1.08586	0.369324
1.08669	0.369384
1.08753	0.369516
1.08836	0.369679
1.08919	0.369461
1.09002	0.369215
1.09085	0.368924
1.09168	0.368056
1.09251	0.3672
1.09335	0.366185
1.09418	0.365721
1.09501	0.365319
1.09584	0.364695
1.09667	0.364075
1.0975	0.36439
1.09834	0.364171
1.09917	0.364869
1.1	0.364449
1.10083	0.364807
1.10166	0.364624
1.10249	0.364265
1.10332	0.363611
1.10415	0.363886
1.10499	0.363955
1.10582	0.36361
1.10665	0.36358
1.10748	0.363891
1.10831	0.363714
1.10914	0.363487
1.10997	0.363629
1.11081	0.364363
1.11164	0.364039
1.11247	0.364899
1.1133	0.365123
1.11413	0.364716
1.11496	0.364182
1.1158	0.364534
1.11663	0.364842
1.11746	0.364243
1.11829	0.364632
1.11912	0.364496
1.11995	0.363861
1.12078	0.36305
1.12162	0.363537
1.12245	0.364701
1.12328	0.365435
1.12411	0.365725
1.12494	0.365955
1.12577	0.367263
1.1266	0.368112
1.12744	0.368989
1.12827	0.369713
1.1291	0.370245
1.12993	0.370601
1.13076	0.371374
1.13159	0.372358
1.13243	0.373419
1.13326	0.375017
1.13409	0.377317
1.13492	0.379761
1.13575	0.381965
1.13658	0.384373
1.13741	0.38667
1.13824	0.389114
1.13908	0.391006
1.13991	0.392574
1.14074	0.394365
1.14157	0.396597
1.1424	0.3986
1.14323	0.401985
1.14407	0.404038
1.1449	0.406621
1.14573	0.41059
1.14656	0.412778
1.14739	0.415575
1.14822	0.419703
1.14905	0.423726
1.14989	0.426598
1.15072	0.428305
1.15155	0.431873
1.15238	0.435188
1.15321	0.438765
1.15404	0.44176
1.15487	0.444568
1.1557	0.448547
1.15654	0.453095
1.15737	0.45621
1.1582	0.460184
1.15903	0.463568
1.15986	0.465745
1.16069	0.467774
1.16153	0.471007
1.16236	0.475229
1.16319	0.478293
1.16402	0.480518
1.16485	0.482944
1.16568	0.486108
1.16651	0.488723
1.16735	0.49016
1.16818	0.492986
1.16901	0.496105
1.16984	0.497755
1.17067	0.499748
1.1715	0.502594
1.17233	0.504806
1.17317	0.506277
1.174	0.508293
1.17483	0.51059
1.17566	0.512549
1.17649	0.514132
1.17732	0.514951
1.17816	0.515048
1.17899	0.51505
1.17982	0.515318
1.18065	0.515641
1.18148	0.515995
1.18231	0.516047
1.18314	0.516089
1.18397	0.515781
1.18481	0.516204
1.18564	0.516975
1.18647	0.516892
1.1873	0.51563
1.18813	0.516538
1.18896	0.515857
1.18979	0.514603
1.19063	0.51391
1.19146	0.514075
1.19229	0.513749
1.19312	0.512126
1.19395	0.510437
1.19478	0.509631
1.19562	0.50866
1.19645	0.508055
1.19728	0.506808
1.19811	0.50435
1.19894	0.503889
1.19977	0.501367
1.2006	0.499413
1.20144	0.498605
1.20227	0.498326
1.2031	0.497333
1.20393	0.495597
1.20476	0.493853
1.20559	0.491726
1.20642	0.489754
1.20726	0.487874
1.20809	0.486947
1.20892	0.486683
1.20975	0.484431
1.21058	0.483329
1.21141	0.483122
1.21225	0.481501
1.21308	0.479816
1.21391	0.477904
1.21474	0.476722
1.21557	0.474231
1.2164	0.471919
1.21723	0.469732
1.21806	0.466534
1.2189	0.464732
1.21973	0.463832
1.22056	0.462094
1.22139	0.460076
1.22222	0.458247
1.22305	0.457198
1.22388	0.455889
1.22472	0.454345
1.22555	0.453019
1.22638	0.451265
1.22721	0.449577
1.22804	0.447682
1.22887	0.445911
1.22971	0.443447
1.23054	0.442242
1.23137	0.441467
1.2322	0.439239
1.23303	0.438199
1.23386	0.437641
1.23469	0.436388
1.23552	0.434934
1.23636	0.432515
1.23719	0.430521
1.23802	0.427839
1.23885	0.426203
1.23968	0.42554
1.24051	0.424211
1.24135	0.423401
1.24218	0.422414
1.24301	0.42114
1.24384	0.419607
1.24467	0.418421
1.2455	0.417026
1.24633	0.415382
1.24717	0.415037
1.248	0.414696
1.24883	0.413915
1.24966	0.412472
1.25049	0.411473
1.25132	0.41058
1.25215	0.408831
1.25299	0.40661
1.25382	0.405611
1.25465	0.404729
1.25548	0.404477
1.25631	0.403771
1.25714	0.403152
1.25798	0.402186
1.25881	0.400737
1.25964	0.400319
1.26047	0.399812
1.2613	0.398374
1.26213	0.398043
1.26296	0.397897
1.2638	0.398012
1.26463	0.397002
1.26546	0.396475
1.26629	0.396242
1.26712	0.396522
1.26795	0.395916
1.26878	0.395645
1.26961	0.394716
1.27045	0.394346
1.27128	0.393984
1.27211	0.39395
1.27294	0.393415
1.27377	0.393129
1.2746	0.391587
1.27544	0.39077
1.27627	0.389937
1.2771	0.389898
1.27793	0.38997
1.27876	0.389426
1.27959	0.389792
1.28042	0.389133
1.28126	0.388819
1.28209	0.387831
1.28292	0.387173
1.28375	0.387189
1.28458	0.38788
1.28541	0.387496
1.28625	0.386531
1.28708	0.385967
1.28791	0.385777
1.28874	0.385698
1.28957	0.385296
1.2904	0.384539
1.29123	0.384293
1.29207	0.383969
1.2929	0.383995
1.29373	0.384224
1.29456	0.384061
1.29539	0.383607
1.29622	0.382533
1.29705	0.380973
1.29788	0.380861
1.29872	0.381303
1.29955	0.382305
1.30038	0.382684
1.30121	0.382099
1.30204	0.381744
1.30287	0.381569
1.3037	0.381787
1.30454	0.382563
1.30537	0.382456
1.3062	0.382507
1.30703	0.382574
1.30786	0.381914
1.30869	0.381316
1.30953	0.38159
1.31036	0.381514
1.31119	0.38184
1.31202	0.382438
1.31285	0.382535
1.31368	0.381915
1.31451	0.381095
1.31535	0.380968
1.31618	0.380807
1.31701	0.380245
1.31784	0.379866
1.31867	0.379226
1.3195	0.378645
1.32033	0.378321
1.32117	0.378169
1.322	0.378411
1.32283	0.378364
1.32366	0.378146
1.32449	0.37777
1.32532	0.376937
1.32615	0.375418
1.32699	0.37436
1.32782	0.373823
1.32865	0.373436
1.32948	0.37353
1.33031	0.373674
1.33114	0.373237
1.33197	0.372663
1.33281	0.372227
1.33364	0.371564
1.33447	0.370418
1.3353	0.370027
1.33613	0.370273
1.33696	0.370797
1.3378	0.371138
1.33863	0.371376
1.33946	0.370716
1.34029	0.369894
1.34112	0.369082
1.34195	0.368909
1.34278	0.369572
1.34362	0.369503
1.34445	0.369379
1.34528	0.369226
1.34611	0.368275
1.34694	0.3675
1.34777	0.366789
1.3486	0.366047
1.34943	0.365777
1.35027	0.365522
1.3511	0.365015
1.35193	0.365091
1.35276	0.364977
1.35359	0.364685
1.35442	0.364545
1.35526	0.364856
1.35609	0.365333
1.35692	0.36517
1.35775	0.364926
1.35858	0.364931
1.35941	0.36514
1.36024	0.365887
1.36108	0.366335
1.36191	0.366744
1.36274	0.366617
1.36357	0.36621
1.3644	0.365962
1.36523	0.365782
1.36606	0.365274
1.3669	0.36485
1.36773	0.36515
1.36856	0.365583
1.36939	0.36591
1.37022	0.366419
1.37105	0.366581
1.37189	0.366687
1.37272	0.367076
1.37355	0.367393
1.37438	0.367048
1.37521	0.366585
1.37604	0.366879
1.37687	0.367086
1.3777	0.366071
1.37854	0.365054
1.37937	0.365038
1.3802	0.365593
1.38103	0.366123
1.38186	0.366289
1.38269	0.366185
1.38352	0.365933
1.38436	0.365593
1.38519	0.365249
1.38602	0.365094
1.38685	0.36495
1.38768	0.364257
1.38851	0.363836
1.38935	0.364108
1.39018	0.364462
1.39101	0.364842
1.39184	0.36494
1.39267	0.364458
1.3935	0.363913
1.39433	0.36349
1.39517	0.362536
1.396	0.361353
1.39683	0.360603
1.39766	0.359953
1.39849	0.359311
1.39932	0.358921
1.40015	0.358846
1.40099	0.358616
1.40182	0.35833
1.40265	0.357471
1.40348	0.356567
1.40431	0.35636
1.40514	0.356676
1.40597	0.356595
1.40681	0.356586
1.40764	0.35692
1.40847	0.356982
1.4093	0.356736
1.41013	0.356603
1.41096	0.357145
1.41179	0.357492
1.41263	0.35765
1.41346	0.357253
1.41429	0.356726
1.41512	0.356658
1.41595	0.35637
1.41678	0.356279
1.41762	0.356096
1.41845	0.356018
1.41928	0.355789
1.42011	0.356369
1.42094	0.35558
1.42177	0.355103
1.4226	0.354211
1.42344	0.353555
1.42427	0.353176
1.4251	0.352905
1.42593	0.352735
1.42676	0.352929
1.42759	0.353224
1.42842	0.353122
1.42925	0.352574
1.43009	0.352607
1.43092	0.351963
1.43175	0.351374
1.43258	0.350353
1.43341	0.349473
1.43424	0.348559
1.43508	0.348091
1.43591	0.347591
1.43674	0.347359
1.43757	0.34804
1.4384	0.348215
1.43923	0.348112
1.44006	0.348709
1.4409	0.348698
1.44173	0.349043
1.44256	0.34924
1.44339	0.348498
1.44422	0.348346
1.44505	0.349223
1.44588	0.350208
1.44672	0.350584
1.44755	0.350512
1.44838	0.350729
1.44921	0.350744
1.45004	0.351035
1.45087	0.351182
1.45171	0.351314
1.45254	0.350911
1.45337	0.349861
1.4542	0.349013
1.45503	0.348717
1.45586	0.348458
1.45669	0.34886
1.45752	0.350015
1.45836	0.350602
1.45919	0.350592
1.46002	0.350926
1.46085	0.3511
1.46168	0.350791
1.46251	0.350968
1.46334	0.350102
1.46418	0.35039
1.46501	0.350716
1.46584	0.350644
1.46667	0.350117
1.4675	0.350181
1.46833	0.349095
1.46917	0.349246
1.47	0.348281
1.47083	0.348099
1.47166	0.347119
1.47249	0.34747
1.47332	0.348302
1.47415	0.3488
1.47498	0.34941
1.47582	0.350138
1.47665	0.350198
1.47748	0.349909
1.47831	0.350383
1.47914	0.350663
1.47997	0.349807
1.48081	0.349042
1.48164	0.347691
1.48247	0.347459
1.4833	0.347262
1.48413	0.346707
1.48496	0.346696
1.48579	0.346578
1.48663	0.345441
1.48746	0.344305
1.48829	0.343349
1.48912	0.34285
1.48995	0.341929
1.49078	0.341267
1.49161	0.340702
1.49245	0.340776
1.49328	0.339852
1.49411	0.339424
1.49494	0.33914
1.49577	0.339439
1.4966	0.339305
1.49744	0.339004
1.49827	0.338411
1.4991	0.338019
1.49993	0.33752
1.50076	0.338088
1.50159	0.337933
1.50242	0.338194
1.50326	0.337818
1.50409	0.337592
1.50492	0.337701
1.50575	0.337267
1.50658	0.337232
1.50741	0.337586
1.50824	0.337773
1.50907	0.337657
1.50991	0.337576
1.51074	0.337421
1.51157	0.33826
1.5124	0.339653
1.51323	0.340775
1.51406	0.340711
1.5149	0.339794
1.51573	0.338828
1.51656	0.338483
1.51739	0.337354
1.51822	0.337015
1.51905	0.337125
1.51988	0.33741
1.52072	0.337318
1.52155	0.338128
1.52238	0.338069
1.52321	0.337893
1.52404	0.338266
1.52487	0.337789
1.52571	0.33734
1.52654	0.337214
1.52737	0.337696
1.5282	0.338264
1.52903	0.338664
1.52986	0.338559
1.53069	0.339772
1.53153	0.340823
1.53236	0.341601
1.53319	0.341338
1.53402	0.340887
1.53485	0.341657
1.53568	0.342204
1.53651	0.343089
1.53734	0.343111
1.53818	0.342614
1.53901	0.342563
1.53984	0.342038
1.54067	0.342273
1.5415	0.342327
1.54233	0.341783
1.54316	0.341577
1.544	0.340884
1.54483	0.341454
1.54566	0.341866
1.54649	0.342265
1.54732	0.3429
1.54815	0.342445
1.54899	0.341412
1.54982	0.341717
1.55065	0.341269
1.55148	0.342066
1.55231	0.342122
1.55314	0.342383
1.55397	0.342178
1.55481	0.341936
1.55564	0.341184
1.55647	0.340754
1.5573	0.342492
1.55813	0.342152
1.55896	0.342616
1.55979	0.342612
1.56063	0.342195
1.56146	0.342141
1.56229	0.341576
1.56312	0.341593
1.56395	0.342221
1.56478	0.342998
1.56561	0.343186
1.56645	0.343748
1.56728	0.344432
1.56811	0.345235
1.56894	0.344913
1.56977	0.344927
1.5706	0.344683
1.57143	0.34486
1.57227	0.344034
1.5731	0.342393
1.57393	0.341586
1.57476	0.342023
1.57559	0.342266
1.57642	0.34087
1.57726	0.34026
1.57809	0.340001
1.57892	0.339971
1.57975	0.340809
1.58058	0.340571
1.58141	0.340468
1.58224	0.338998
1.58308	0.338981
1.58391	0.338892
1.58474	0.338732
1.58557	0.338875
1.5864	0.339287
1.58723	0.338925
1.58806	0.338759
1.58889	0.338089
1.58973	0.337723
1.59056	0.33807
1.59139	0.337927
1.59222	0.33856
1.59305	0.338048
1.59388	0.337794
1.59472	0.337319
1.59555	0.336881
1.59638	0.336666
1.59721	0.337196
1.59804	0.338157
1.59887	0.338134
1.5997	0.338244
1.60054	0.338427
1.60137	0.338863
1.6022	0.338718
1.60303	0.338467
1.60386	0.338372
1.60469	0.337729
1.60553	0.337012
1.60636	0.337113
1.60719	0.336828
1.60802	0.336478
1.60885	0.336097
1.60968	0.335637
1.61051	0.336447
1.61135	0.336066
1.61218	0.336881
1.61301	0.336346
1.61384	0.337399
1.61467	0.338318
1.6155	0.338955
1.61633	0.339541
1.61716	0.339716
1.618	0.341794
1.61883	0.34088
1.61966	0.341401
1.62049	0.341748
1.62132	0.340707
1.62215	0.341188
1.62298	0.342262
1.62382	0.343129
1.62465	0.342743
1.62548	0.342391
1.62631	0.342112
1.62714	0.342195
1.62797	0.342233
1.62881	0.341802
1.62964	0.341745
1.63047	0.34236
1.6313	0.343243
1.63213	0.343809
1.63296	0.343585
1.63379	0.343013
1.63463	0.342999
1.63546	0.343427
1.63629	0.343872
1.63712	0.343747
1.63795	0.344315
1.63878	0.3445
1.63961	0.344198
1.64045	0.342905
1.64128	0.342348
1.64211	0.342966
1.64294	0.344026
1.64377	0.344815
1.6446	0.345255
1.64543	0.345623
1.64627	0.345917
1.6471	0.346389
1.64793	0.34674
1.64876	0.347057
1.64959	0.347081
1.65042	0.347076
1.65125	0.346322
1.65209	0.345685
1.65292	0.346613
1.65375	0.34632
1.65458	0.345827
1.65541	0.345689
1.65624	0.346178
1.65708	0.345609
1.65791	0.345535
1.65874	0.345455
1.65957	0.3441
1.6604	0.344294
[truncated: 26,535 more rows]

## Sheet: Supplementary Figure 1c
Volume (mL)	A280 (mAU)
-0.30085	-0.714855
-0.300167	-0.652832
-0.299484	-0.629407
-0.2988	-0.624897
-0.298117	-0.621636
-0.297434	-0.618675
-0.296751	-0.616877
-0.296067	-0.614949
-0.295384	-0.614138
-0.294701	-0.612441
-0.294018	-0.610696
-0.293334	-0.608978
-0.292651	-0.607194
-0.291968	-0.605231
-0.291285	-0.603738
-0.290601	-0.602384
-0.289918	-0.600962
-0.289235	-0.599098
-0.288552	-0.596663
-0.287868	-0.594716
-0.287185	-0.59244
-0.286502	-0.590083
-0.285819	-0.587999
-0.285135	-0.585978
-0.284452	-0.584547
-0.283769	-0.582366
-0.283086	-0.57968
-0.282402	-0.576845
-0.281719	-0.574156
-0.281036	-0.571435
-0.280353	-0.568833
-0.279669	-0.566845
-0.278986	-0.564961
-0.278303	-0.562737
-0.27762	-0.56014
-0.276936	-0.557902
-0.276253	-0.555525
-0.27557	-0.552933
-0.274887	-0.550911
-0.274203	-0.549853
-0.27352	-0.54753
-0.272837	-0.544738
-0.272154	-0.542009
-0.27147	-0.539604
-0.270787	-0.537433
-0.270104	-0.535138
-0.269421	-0.53319
-0.268737	-0.530748
-0.268054	-0.52803
-0.267371	-0.524983
-0.266688	-0.521841
-0.266004	-0.519696
-0.265321	-0.516746
-0.264638	-0.51332
-0.263955	-0.509407
-0.263271	-0.504716
-0.262588	-0.498703
-0.261905	-0.490278
-0.261222	-0.479424
-0.260538	-0.465603
-0.259855	-0.449008
-0.259172	-0.429508
-0.258489	-0.405803
-0.257805	-0.37868
-0.257122	-0.347694
-0.256439	-0.313869
-0.255756	-0.278224
-0.255072	-0.241983
-0.254389	-0.207511
-0.253706	-0.177538
-0.253023	-0.151051
-0.252339	-0.126947
-0.251656	-0.103988
-0.250973	-0.081219
-0.25029	-0.059942
-0.249606	-0.039132
-0.248923	-0.020234
-0.24824	-0.002713
-0.247557	0.014714
-0.246873	0.033181
-0.24619	0.05074
-0.245507	0.067383
-0.244824	0.08404
-0.24414	0.100798
-0.243457	0.117001
-0.242774	0.132395
-0.242091	0.145425
-0.241407	0.155968
-0.240724	0.165384
-0.240041	0.175026
-0.239358	0.185563
-0.238674	0.198867
-0.237991	0.212232
-0.237308	0.226136
-0.236625	0.240336
-0.235941	0.253546
-0.235258	0.266011
-0.234575	0.278045
-0.233892	0.288641
-0.233208	0.297948
-0.232525	0.306356
-0.231842	0.313191
-0.231159	0.32077
-0.230475	0.331821
-0.229792	0.345335
-0.229109	0.359708
-0.228426	0.373123
-0.227742	0.38247
-0.227059	0.387662
-0.226376	0.391624
-0.225693	0.395734
-0.225009	0.400538
-0.224326	0.405662
-0.223643	0.409918
-0.22296	0.412675
-0.222276	0.414057
-0.221593	0.414371
-0.22091	0.413983
-0.220227	0.412856
-0.219543	0.408392
-0.21886	0.401478
-0.218177	0.391628
-0.217494	0.378194
-0.21681	0.360632
-0.216127	0.338206
-0.215444	0.311512
-0.214761	0.281845
-0.214077	0.250962
-0.213394	0.22055
-0.212711	0.191554
-0.212028	0.168121
-0.211344	0.146686
-0.210661	0.127441
-0.209978	0.109376
-0.209295	0.092003
-0.208611	0.075096
-0.207928	0.058625
-0.207245	0.045106
-0.206562	0.032373
-0.205878	0.018943
-0.205195	0.006618
-0.204512	-0.004612
-0.203829	-0.016366
-0.203145	-0.028363
-0.202462	-0.040135
-0.201779	-0.051228
-0.201096	-0.060251
-0.200412	-0.066684
-0.199729	-0.072603
-0.199046	-0.080026
-0.198363	-0.088539
-0.197679	-0.096609
-0.196996	-0.103799
-0.196313	-0.108534
-0.19563	-0.109717
-0.194946	-0.101935
-0.194263	-0.080507
-0.19358	-0.049665
-0.192897	-0.020689
-0.192213	-0.002075
-0.19153	0.005637
-0.190847	0.007409
-0.190164	0.007743
-0.18948	0.009692
-0.188797	0.016458
-0.188114	0.026682
-0.187431	0.036963
-0.186747	0.046058
-0.186064	0.05497
-0.185381	0.064106
-0.184698	0.073623
-0.184014	0.084386
-0.183331	0.096732
-0.182648	0.108594
-0.181965	0.119313
-0.181281	0.130875
-0.180598	0.142688
-0.179915	0.154811
-0.179232	0.167881
-0.178548	0.182352
-0.177865	0.198553
-0.177182	0.215268
-0.176499	0.232194
-0.175815	0.24842
-0.175132	0.264643
-0.174449	0.281497
-0.173766	0.299816
-0.173082	0.319555
-0.172399	0.337796
-0.171716	0.356478
-0.171033	0.376252
-0.170349	0.397693
-0.169666	0.419445
-0.168983	0.440387
-0.1683	0.459907
-0.167616	0.47892
-0.166933	0.497999
-0.16625	0.517213
-0.165567	0.537473
-0.164883	0.559394
-0.1642	0.582695
-0.163517	0.606354
-0.162834	0.630364
-0.16215	0.652864
-0.161467	0.674762
-0.160784	0.695191
-0.160101	0.714534
-0.159417	0.732117
-0.158734	0.748086
-0.158051	0.762812
-0.157368	0.773459
-0.156684	0.7742
-0.156001	0.7617
-0.155318	0.743238
-0.154635	0.734056
-0.153951	0.73601
-0.153268	0.742501
-0.152585	0.749282
-0.151902	0.755205
-0.151218	0.760827
-0.150535	0.766617
-0.149852	0.772775
-0.149169	0.779547
-0.148485	0.785871
-0.147802	0.791875
-0.147119	0.796919
-0.146436	0.801714
-0.145752	0.80601
-0.145069	0.809993
-0.144386	0.813662
-0.143703	0.816796
-0.143019	0.819097
-0.142336	0.820032
-0.141653	0.81982
-0.14097	0.819369
-0.140286	0.817049
-0.139603	0.815043
-0.13892	0.811831
-0.138237	0.808276
-0.137553	0.804022
-0.13687	0.798627
-0.136187	0.791871
-0.135504	0.784518
-0.13482	0.777856
-0.134137	0.770193
-0.133454	0.761065
-0.132771	0.75139
-0.132087	0.741702
-0.131404	0.732343
-0.130721	0.723445
-0.130038	0.714536
-0.129354	0.705117
-0.128671	0.695506
-0.127988	0.685737
-0.127305	0.674227
-0.126621	0.662685
-0.125938	0.650335
-0.125255	0.63782
-0.124572	0.625087
-0.123888	0.612318
-0.123205	0.599991
-0.122522	0.58763
-0.121839	0.574366
-0.121155	0.562013
-0.120472	0.549281
-0.119789	0.536117
-0.119106	0.523227
-0.118422	0.510501
-0.117739	0.498008
-0.117056	0.486045
-0.116373	0.473972
-0.115689	0.46147
-0.115006	0.448255
-0.114323	0.436141
-0.11364	0.423773
-0.112956	0.412343
-0.112273	0.400873
-0.11159	0.389606
-0.110907	0.378524
-0.110223	0.367267
-0.10954	0.356084
-0.108857	0.345371
-0.108174	0.334914
-0.10749	0.32403
-0.106807	0.313047
-0.106124	0.302002
-0.105441	0.290738
-0.104757	0.279836
-0.104074	0.269568
-0.103391	0.259092
-0.102708	0.248737
-0.102024	0.238892
-0.101341	0.229456
-0.100658	0.220687
-0.099975	0.211533
-0.099292	0.202082
-0.098608	0.192538
-0.097925	0.183875
-0.097242	0.174823
-0.096558	0.165519
-0.095875	0.156754
-0.095192	0.147977
-0.094509	0.138379
-0.093826	0.12899
-0.093142	0.120648
-0.092459	0.112567
-0.091776	0.103352
-0.091093	0.09508
-0.090409	0.085903
-0.089726	0.077143
-0.089043	0.068913
-0.08836	0.061019
-0.087676	0.053251
-0.086993	0.045543
-0.08631	0.038311
-0.085627	0.030732
-0.084943	0.023152
-0.08426	0.016594
-0.083577	0.009574
-0.082894	0.002314
-0.08221	-0.004881
-0.081527	-0.012085
-0.080844	-0.018447
-0.080161	-0.024204
-0.079477	-0.030477
-0.078794	-0.03668
-0.078111	-0.041693
-0.077428	-0.046866
-0.076744	-0.051698
-0.076061	-0.056534
-0.075378	-0.063093
-0.074695	-0.069875
-0.074011	-0.076076
-0.073328	-0.082105
-0.072645	-0.088246
-0.071962	-0.095059
-0.071278	-0.101578
-0.070595	-0.108451
-0.069912	-0.113849
-0.069229	-0.119024
-0.068545	-0.12463
-0.067862	-0.129943
-0.067179	-0.134796
-0.066496	-0.139227
-0.065812	-0.143464
-0.065129	-0.148469
-0.064446	-0.153463
-0.063763	-0.158182
-0.063079	-0.163351
-0.062396	-0.169036
-0.061713	-0.173615
-0.06103	-0.177509
-0.060346	-0.181716
-0.059663	-0.185618
-0.05898	-0.189137
-0.058297	-0.192711
-0.057613	-0.195606
-0.05693	-0.197686
-0.056247	-0.200164
-0.055564	-0.203714
-0.05488	-0.207531
-0.054197	-0.21032
-0.053514	-0.214471
-0.052831	-0.21812
-0.052147	-0.22148
-0.051464	-0.224991
-0.050781	-0.227969
-0.050098	-0.230329
-0.049414	-0.233485
-0.048731	-0.23698
-0.048048	-0.239946
-0.047365	-0.242589
-0.046681	-0.244595
-0.045998	-0.24699
-0.045315	-0.248901
-0.044632	-0.250969
-0.043948	-0.253009
-0.043265	-0.255184
-0.042582	-0.257769
-0.041899	-0.259471
-0.041215	-0.261195
-0.040532	-0.263607
-0.039849	-0.265418
-0.039166	-0.268029
-0.038482	-0.27023
-0.037799	-0.271465
-0.037116	-0.2725
-0.036433	-0.273882
-0.035749	-0.275893
-0.035066	-0.27835
-0.034383	-0.279891
-0.0337	-0.280501
-0.033016	-0.281427
-0.032333	-0.283966
-0.03165	-0.286046
-0.030967	-0.286694
-0.030283	-0.287806
-0.0296	-0.289199
-0.028917	-0.291343
-0.028234	-0.293761
-0.02755	-0.29525
-0.026867	-0.296331
-0.026184	-0.29793
-0.025501	-0.298726
-0.024817	-0.29951
-0.024134	-0.300062
-0.023451	-0.301408
-0.022768	-0.302895
-0.022084	-0.30417
-0.021401	-0.305689
-0.020718	-0.307162
-0.020035	-0.309691
-0.019351	-0.31214
-0.018668	-0.31398
-0.017985	-0.315448
-0.017302	-0.316634
-0.016618	-0.317845
-0.015935	-0.319237
-0.015252	-0.320644
-0.014569	-0.321824
-0.013885	-0.322971
-0.013202	-0.32532
-0.012519	-0.327669
-0.011836	-0.330168
-0.011152	-0.331625
-0.010469	-0.333854
-0.009786	-0.3364
-0.009103	-0.338725
-0.008419	-0.341051
-0.007736	-0.343141
-0.007053	-0.345548
-0.00637	-0.347405
-0.005686	-0.350007
-0.005003	-0.351913
-0.00432	-0.355361
-0.003637	-0.357832
-0.002953	-0.359809
-0.00227	-0.362128
-0.001587	-0.364324
-0.000904	-0.366295
-0.00022	-0.368648
0.000463	-0.371199
0.001146	-0.374152
0.001829	-0.376853
0.002513	-0.378335
0.003196	-0.380579
0.003879	-0.382466
0.004562	-0.384464
0.005246	-0.386209
0.005929	-0.387784
0.006612	-0.39024
0.007295	-0.393071
0.007979	-0.394436
0.008662	-0.395404
0.009345	-0.395707
0.010028	-0.396042
0.010712	-0.397044
0.011395	-0.398489
0.012078	-0.400023
0.012761	-0.400456
0.013445	-0.400874
0.014128	-0.401808
0.014811	-0.402655
0.015494	-0.403927
0.016178	-0.405251
0.016861	-0.405891
0.017544	-0.406775
0.018227	-0.40761
0.018911	-0.408391
0.019594	-0.409019
0.020277	-0.409634
0.02096	-0.409765
0.021644	-0.409593
0.022327	-0.409827
0.02301	-0.41074
0.023693	-0.411708
0.024377	-0.411808
0.02506	-0.412301
0.025743	-0.411819
0.026426	-0.412031
0.02711	-0.411151
0.027793	-0.411202
0.028476	-0.411767
0.029159	-0.412171
0.029843	-0.412324
0.030526	-0.412282
0.031209	-0.412039
0.031892	-0.412091
0.032576	-0.412092
0.033259	-0.411846
0.033942	-0.411621
0.034625	-0.412037
0.035309	-0.412098
0.035992	-0.412024
0.036675	-0.412701
0.037358	-0.413616
0.038042	-0.414112
0.038725	-0.414091
0.039408	-0.413865
0.040091	-0.414006
0.040775	-0.413118
0.041458	-0.412773
0.042141	-0.412925
0.042824	-0.412957
0.043508	-0.412718
0.044191	-0.411813
0.044874	-0.410217
0.045557	-0.410639
0.046241	-0.411502
0.046924	-0.41233
0.047607	-0.413131
0.04829	-0.414062
0.048974	-0.414208
0.049657	-0.415079
0.05034	-0.416697
0.051023	-0.418143
0.051707	-0.419017
0.05239	-0.419809
0.053073	-0.420726
0.053756	-0.421043
0.05444	-0.421982
0.055123	-0.422402
0.055806	-0.42306
0.056489	-0.423313
0.057173	-0.423677
0.057856	-0.424279
0.058539	-0.425051
0.059222	-0.425846
0.059906	-0.425945
0.060589	-0.425023
0.061272	-0.424114
0.061955	-0.423532
0.062639	-0.422716
0.063322	-0.422577
0.064005	-0.422789
0.064688	-0.42329
0.065372	-0.423375
0.066055	-0.423139
0.066738	-0.422306
0.067421	-0.421575
0.068105	-0.421722
0.068788	-0.421694
0.069471	-0.421236
0.070154	-0.420798
0.070838	-0.421776
0.071521	-0.422105
0.072204	-0.421361
0.072887	-0.421373
0.073571	-0.420889
0.074254	-0.419767
0.074937	-0.419345
0.07562	-0.419562
0.076304	-0.419251
0.076987	-0.419102
0.07767	-0.419495
0.078353	-0.419807
0.079037	-0.421581
0.07972	-0.421448
0.080403	-0.421635
0.081086	-0.422131
0.08177	-0.422921
0.082453	-0.422808
0.083136	-0.422037
0.083819	-0.422313
0.084503	-0.422262
0.085186	-0.422226
0.085869	-0.421835
0.086552	-0.421798
0.087236	-0.42113
0.087919	-0.420672
0.088602	-0.420479
0.089285	-0.419893
0.089969	-0.420308
0.090652	-0.420484
0.091335	-0.421022
0.092018	-0.42098
0.092702	-0.420975
0.093385	-0.421342
0.094068	-0.421836
0.094751	-0.422135
0.095435	-0.42227
0.096118	-0.422703
0.096801	-0.423723
0.097484	-0.424195
0.098168	-0.426032
0.098851	-0.427492
0.099534	-0.428749
0.100217	-0.430204
0.100901	-0.431387
0.101584	-0.431689
0.102267	-0.43126
0.10295	-0.431086
0.103634	-0.431288
0.104317	-0.431706
0.105	-0.433512
0.105683	-0.433776
0.106367	-0.433747
0.10705	-0.433606
0.107733	-0.433639
0.108416	-0.433831
0.1091	-0.43449
0.109783	-0.435465
0.110466	-0.435174
0.111149	-0.434799
0.111833	-0.435195
0.112516	-0.435
0.113199	-0.434312
0.113882	-0.434566
0.114566	-0.434506
0.115249	-0.43384
0.115932	-0.434039
0.116615	-0.433433
0.117299	-0.433383
0.117982	-0.433341
0.118665	-0.433404
0.119348	-0.434259
0.120032	-0.435459
0.120715	-0.437277
0.121398	-0.437225
0.122081	-0.43812
0.122765	-0.439327
0.123448	-0.440291
0.124131	-0.440567
0.124814	-0.441675
0.125498	-0.442648
0.126181	-0.442953
0.126864	-0.44271
0.127547	-0.441865
0.128231	-0.44141
0.128914	-0.441516
0.129597	-0.442347
0.13028	-0.442691
0.130964	-0.442511
0.131647	-0.442841
0.13233	-0.443206
0.133013	-0.44428
0.133697	-0.445
0.13438	-0.445933
0.135063	-0.446057
0.135746	-0.445308
0.13643	-0.44564
0.137113	-0.446162
0.137796	-0.446578
0.138479	-0.447124
0.139163	-0.448067
0.139846	-0.448606
0.140529	-0.448924
0.141212	-0.449549
0.141896	-0.449982
0.142579	-0.449601
0.143262	-0.449982
0.143945	-0.450682
0.144629	-0.452154
0.145312	-0.453777
0.145995	-0.453969
0.146678	-0.453896
0.147361	-0.453757
0.148045	-0.454472
0.148728	-0.455746
0.149411	-0.456554
0.150094	-0.457594
0.150778	-0.458701
0.151461	-0.458475
0.152144	-0.460283
0.152828	-0.460966
0.153511	-0.461263
0.154194	-0.461446
0.154877	-0.459937
0.155561	-0.458807
0.156244	-0.458517
0.156927	-0.457942
0.15761	-0.457127
0.158293	-0.456715
0.158977	-0.456736
0.15966	-0.455661
0.160343	-0.454009
0.161026	-0.452747
0.16171	-0.452502
0.162393	-0.451447
0.163076	-0.450216
0.163759	-0.449938
0.164443	-0.450123
0.165126	-0.450208
0.165809	-0.450175
0.166492	-0.449782
0.167176	-0.449517
0.167859	-0.448948
0.168542	-0.44887
0.169225	-0.44828
0.169909	-0.448278
0.170592	-0.446853
0.171275	-0.445304
0.171958	-0.443743
0.172642	-0.442976
0.173325	-0.443004
0.174008	-0.442389
0.174691	-0.441851
0.175375	-0.441169
0.176058	-0.440231
0.176741	-0.44026
0.177424	-0.441022
0.178108	-0.440568
0.178791	-0.440209
0.179474	-0.440313
0.180157	-0.44026
0.180841	-0.440155
0.181524	-0.440357
0.182207	-0.43997
0.18289	-0.439289
0.183574	-0.438888
0.184257	-0.438332
0.18494	-0.43837
0.185623	-0.438348
0.186307	-0.438212
0.18699	-0.438133
0.187673	-0.437933
0.188356	-0.438148
0.18904	-0.438462
0.189723	-0.438062
0.190406	-0.437928
0.191089	-0.437744
0.191773	-0.43784
0.192456	-0.439355
0.193139	-0.440653
0.193822	-0.44127
0.194506	-0.441976
0.195189	-0.442719
0.195872	-0.442432
0.196555	-0.442603
0.197239	-0.443225
0.197922	-0.443968
0.198605	-0.444765
0.199288	-0.445507
0.199972	-0.446319
0.200655	-0.447229
0.201338	-0.44799
0.202021	-0.448529
0.202705	-0.449528
0.203388	-0.449872
0.204071	-0.449945
0.204754	-0.450277
0.205438	-0.450629
0.206121	-0.450199
0.206804	-0.450775
0.207487	-0.451398
0.208171	-0.451841
0.208854	-0.452925
0.209537	-0.453859
0.21022	-0.45514
0.210904	-0.456149
0.211587	-0.456978
0.21227	-0.456315
0.212953	-0.456721
0.213637	-0.457113
0.21432	-0.457603
0.215003	-0.457584
0.215686	-0.458011
0.21637	-0.458965
0.217053	-0.459992
0.217736	-0.46085
0.218419	-0.461156
0.219103	-0.461395
0.219786	-0.461827
0.220469	-0.461853
0.221152	-0.462202
0.221836	-0.462634
0.222519	-0.463215
0.223202	-0.463333
0.223885	-0.463097
0.224569	-0.462995
0.225252	-0.463028
0.225935	-0.462793
0.226618	-0.4625
0.227302	-0.462466
0.227985	-0.462112
0.228668	-0.462776
0.229351	-0.462635
0.230035	-0.462577
0.230718	-0.463037
0.231401	-0.4635
0.232084	-0.463463
0.232768	-0.46329
0.233451	-0.463523
0.234134	-0.463821
0.234817	-0.463896
0.235501	-0.464653
0.236184	-0.46628
0.236867	-0.467441
0.23755	-0.467324
0.238234	-0.467715
0.238917	-0.469084
0.2396	-0.468949
0.240283	-0.468235
0.240967	-0.467765
0.24165	-0.467477
0.242333	-0.467399
0.243016	-0.46772
0.2437	-0.468975
0.244383	-0.468295
0.245066	-0.468479
0.245749	-0.468215
0.246433	-0.468232
0.247116	-0.468426
0.247799	-0.468496
0.248482	-0.468787
0.249166	-0.469086
0.249849	-0.469629
0.250532	-0.469346
0.251215	-0.470194
0.251899	-0.470012
0.252582	-0.470738
0.253265	-0.471022
0.253948	-0.470733
0.254632	-0.470463
0.255315	-0.470794
0.255998	-0.47192
0.256681	-0.472674
0.257365	-0.473493
0.258048	-0.474547
0.258731	-0.474797
0.259414	-0.475945
0.260098	-0.47644
0.260781	-0.476981
0.261464	-0.478012
0.262147	-0.478881
0.262831	-0.479181
0.263514	-0.479549
0.264197	-0.480244
0.26488	-0.480583
0.265564	-0.482354
0.266247	-0.482841
0.26693	-0.484109
0.267613	-0.484708
0.268297	-0.485238
0.26898	-0.48525
0.269663	-0.484818
0.270346	-0.485235
0.27103	-0.486226
0.271713	-0.486992
0.272396	-0.487709
0.273079	-0.488131
0.273763	-0.488128
0.274446	-0.487532
0.275129	-0.488634
0.275812	-0.48866
0.276496	-0.487967
0.277179	-0.488586
0.277862	-0.490077
0.278545	-0.491709
0.279229	-0.492549
0.279912	-0.492758
0.280595	-0.49331
0.281278	-0.493555
0.281962	-0.49418
0.282645	-0.494363
0.283328	-0.494922
0.284011	-0.495808
0.284695	-0.496599
0.285378	-0.49686
0.286061	-0.49691
0.286744	-0.497293
0.287428	-0.498087
0.288111	-0.49853
0.288794	-0.49824
0.289477	-0.498541
0.290161	-0.498999
0.290844	-0.499682
0.291527	-0.498914
0.29221	-0.498352
0.292894	-0.497792
0.293577	-0.496998
0.29426	-0.496343
0.294943	-0.496115
0.295627	-0.496272
0.29631	-0.496395
0.296993	-0.495788
0.297676	-0.495499
0.29836	-0.49517
0.299043	-0.495024
0.299726	-0.495136
0.300409	-0.495346
0.301093	-0.49526
0.301776	-0.495163
0.302459	-0.495697
0.303142	-0.495139
0.303826	-0.495157
0.304509	-0.495613
0.305192	-0.496384
0.305875	-0.496004
0.306559	-0.49538
0.307242	-0.495507
0.307925	-0.495697
0.308608	-0.495028
0.309292	-0.494454
0.309975	-0.494942
0.310658	-0.494664
0.311341	-0.493563
0.312025	-0.493787
0.312708	-0.493557
0.313391	-0.493438
0.314074	-0.493359
0.314758	-0.493273
0.315441	-0.492968
0.316124	-0.492581
0.316807	-0.492603
0.317491	-0.49258
0.318174	-0.491827
0.318857	-0.491389
0.31954	-0.491987
0.320224	-0.492699
0.320907	-0.493353
0.32159	-0.493132
0.322273	-0.492438
0.322957	-0.491928
0.32364	-0.491961
0.324323	-0.492223
0.325006	-0.492158
0.32569	-0.491748
0.326373	-0.491595
0.327056	-0.491803
0.327739	-0.491587
0.328423	-0.491927
0.329106	-0.492686
0.329789	-0.493103
0.330472	-0.4931
0.331156	-0.493131
0.331839	-0.493278
0.332522	-0.493176
0.333205	-0.492799
0.333889	-0.492792
0.334572	-0.493272
0.335255	-0.494403
0.335938	-0.495217
0.336622	-0.495615
0.337305	-0.496393
0.337988	-0.497644
0.338671	-0.499002
0.339355	-0.499889
0.340038	-0.500913
0.340721	-0.502153
0.341404	-0.502608
0.342088	-0.503121
0.342771	-0.50373
0.343454	-0.504994
0.344137	-0.506514
0.344821	-0.507129
0.345504	-0.509137
0.346187	-0.510662
0.34687	-0.511306
0.347554	-0.511461
0.348237	-0.512138
0.34892	-0.512884
0.349603	-0.513674
0.350287	-0.515232
0.35097	-0.51703
0.351653	-0.518575
0.352336	-0.519189
0.35302	-0.519835
0.353703	-0.520718
0.354386	-0.521797
0.355069	-0.523051
0.355753	-0.524471
0.356436	-0.526065
0.357119	-0.527715
0.357802	-0.528284
0.358486	-0.529414
0.359169	-0.5297
0.359852	-0.53029
0.360535	-0.531124
0.361219	-0.532005
0.361902	-0.532783
0.362585	-0.533545
0.363268	-0.534538
0.363952	-0.535618
0.364635	-0.536158
0.365318	-0.536467
0.366001	-0.53708
0.366685	-0.538687
0.367368	-0.540229
0.368051	-0.541358
0.368734	-0.542495
0.369418	-0.543689
0.370101	-0.544955
0.370784	-0.546181
0.371467	-0.547175
0.372151	-0.547653
0.372834	-0.547727
0.373517	-0.548699
0.3742	-0.549972
0.374884	-0.550335
0.375567	-0.550645
0.37625	-0.551296
0.376933	-0.551947
0.377617	-0.55188
0.3783	-0.552345
0.378983	-0.553028
0.379666	-0.553619
0.38035	-0.554261
0.381033	-0.554197
0.381716	-0.554252
0.382399	-0.555286
0.383083	-0.554293
0.383766	-0.554838
0.384449	-0.554591
0.385132	-0.55507
0.385816	-0.555843
0.386499	-0.556189
0.387182	-0.556099
0.387865	-0.555865
0.388549	-0.555688
0.389232	-0.555978
0.389915	-0.557083
0.390598	-0.556955
0.391282	-0.556928
0.391965	-0.556902
0.392648	-0.55639
0.393331	-0.555438
0.394015	-0.55433
0.394698	-0.553476
0.395381	-0.552344
0.396064	-0.551476
0.396748	-0.551707
0.397431	-0.551602
0.398114	-0.550713
0.398797	-0.55001
0.399481	-0.550134
0.400164	-0.550451
0.400847	-0.551311
0.40153	-0.551319
0.402214	-0.551198
0.402897	-0.550792
0.40358	-0.550023
0.404263	-0.548998
0.404947	-0.547873
0.40563	-0.547083
0.406313	-0.546867
0.406996	-0.546773
0.40768	-0.546976
0.408363	-0.54679
0.409046	-0.546258
0.409729	-0.545473
0.410413	-0.544343
0.411096	-0.543307
0.411779	-0.542908
0.412462	-0.542004
0.413145	-0.541451
0.413829	-0.540493
0.414512	-0.539924
0.415195	-0.539487
0.415879	-0.538763
0.416562	-0.53811
0.417245	-0.537505
0.417928	-0.536884
0.418612	-0.537489
0.419295	-0.537575
0.419978	-0.537558
0.420661	-0.537989
0.421345	-0.537702
0.422028	-0.537555
0.422711	-0.538117
0.423394	-0.538102
0.424078	-0.538314
0.424761	-0.538319
0.425444	-0.537954
0.426127	-0.538155
0.426811	-0.538431
0.427494	-0.53805
0.428177	-0.53839
0.42886	-0.538837
0.429544	-0.54044
0.430227	-0.542175
0.43091	-0.543661
0.431593	-0.544288
0.432276	-0.545561
0.43296	-0.547258
0.433643	-0.548242
0.434326	-0.548821
0.435009	-0.550367
0.435693	-0.552216
0.436376	-0.552776
0.437059	-0.55243
0.437742	-0.55279
0.438426	-0.552425
0.439109	-0.553202
0.439792	-0.553873
0.440475	-0.554236
0.441159	-0.554952
0.441842	-0.556055
0.442525	-0.557432
0.443208	-0.559125
0.443892	-0.559786
0.444575	-0.56047
0.445258	-0.56072
0.445941	-0.562267
0.446625	-0.563101
0.447308	-0.565042
0.447991	-0.566934
0.448675	-0.566999
0.449358	-0.566577
0.450041	-0.566966
0.450724	-0.567617
0.451408	-0.568468
0.452091	-0.569839
0.452774	-0.571053
0.453457	-0.571339
0.45414	-0.572178
0.454824	-0.573779
0.455507	-0.574553
0.45619	-0.575385
0.456873	-0.576077
0.457557	-0.576787
0.45824	-0.577623
0.458923	-0.577757
0.459606	-0.578942
0.46029	-0.57941
0.460973	-0.579523
0.461656	-0.578949
0.462339	-0.57955
0.463023	-0.580608
0.463706	-0.581475
0.464389	-0.58213
0.465072	-0.582809
0.465756	-0.583679
0.466439	-0.58408
0.467122	-0.583586
0.467805	-0.582873
0.468489	-0.582367
0.469172	-0.582332
0.469855	-0.582013
0.470538	-0.582635
0.471222	-0.583158
0.471905	-0.583006
0.472588	-0.582634
0.473271	-0.582658
0.473955	-0.583387
0.474638	-0.584026
0.475321	-0.584811
0.476004	-0.585497
0.476688	-0.585724
0.477371	-0.586204
0.478054	-0.586165
0.478737	-0.58603
0.479421	-0.586347
0.480104	-0.586743
0.480787	-0.587201
0.48147	-0.587388
0.482154	-0.586851
0.482837	-0.586745
0.48352	-0.586904
0.484203	-0.588076
0.484887	-0.587814
0.48557	-0.587813
0.486253	-0.589408
0.486936	-0.591081
0.48762	-0.592312
0.488303	-0.593444
0.488986	-0.594136
0.489669	-0.594046
0.490353	-0.594193
0.491036	-0.595194
0.491719	-0.594557
0.492402	-0.593939
0.493086	-0.593257
0.493769	-0.592833
0.494452	-0.592491
0.495135	-0.591831
0.495819	-0.592229
0.496502	-0.592926
0.497185	-0.593149
0.497868	-0.593751
0.498552	-0.595441
0.499235	-0.597173
0.499918	-0.597656
0.500601	-0.596476
0.501285	-0.596144
0.501968	-0.59651
0.502651	-0.596327
0.503334	-0.595944
0.504018	-0.596194
0.504701	-0.596723
0.505384	-0.597052
0.506067	-0.59724
0.506751	-0.597431
0.507434	-0.59723
0.508117	-0.59682
0.5088	-0.598279
0.509484	-0.599081
0.510167	-0.599361
0.51085	-0.600122
0.511533	-0.600663
0.512217	-0.600689
0.5129	-0.600665
0.513583	-0.600928
0.514266	-0.600962
0.51495	-0.601046
0.515633	-0.602755
0.516316	-0.604154
0.516999	-0.604683
0.517683	-0.60395
0.518366	-0.603436
0.519049	-0.603923
0.519732	-0.604575
0.520416	-0.604385
0.521099	-0.603812
0.521782	-0.603437
0.522465	-0.603428
0.523149	-0.603917
0.523832	-0.603329
0.524515	-0.602558
0.525198	-0.601911
0.525882	-0.60175
0.526565	-0.601574
0.527248	-0.601193
0.527931	-0.600987
0.528615	-0.600892
0.529298	-0.601139
0.529981	-0.601127
0.530664	-0.601513
0.531348	-0.602203
0.532031	-0.60208
0.532714	-0.602449
0.533397	-0.602702
0.534081	-0.602704
0.534764	-0.602812
0.535447	-0.602207
0.53613	-0.600664
0.536814	-0.599082
0.537497	-0.598434
0.53818	-0.598848
0.538863	-0.598225
0.539547	-0.597494
0.54023	-0.597079
0.540913	-0.596747
0.541596	-0.596412
0.54228	-0.596141
0.542963	-0.59622
0.543646	-0.596204
0.544329	-0.595795
0.545013	-0.595364
0.545696	-0.594915
0.546379	-0.593229
0.547062	-0.591335
0.547746	-0.591204
0.548429	-0.590168
0.549112	-0.589528
0.549795	-0.589374
0.550479	-0.589205
0.551162	-0.589142
0.551845	-0.589463
0.552528	-0.589979
0.553212	-0.589977
0.553895	-0.589087
0.554578	-0.588824
0.555261	-0.589979
0.555945	-0.58981
0.556628	-0.589668
0.557311	-0.590298
0.557994	-0.590598
0.558678	-0.590795
0.559361	-0.591037
0.560044	-0.591561
0.560727	-0.592351
0.561411	-0.593324
0.562094	-0.593881
0.562777	-0.593671
0.56346	-0.593415
0.564144	-0.593196
0.564827	-0.594185
0.56551	-0.59399
0.566193	-0.594571
0.566877	-0.595497
0.56756	-0.596029
0.568243	-0.596303
0.568926	-0.596389
0.56961	-0.596639
0.570293	-0.596753
0.570976	-0.596337
0.571659	-0.596584
0.572343	-0.596481
0.573026	-0.596814
0.573709	-0.597465
0.574392	-0.59799
0.575076	-0.598075
0.575759	-0.598208
0.576442	-0.598983
0.577125	-0.599837
0.577809	-0.601184
0.578492	-0.602624
0.579175	-0.602259
0.579858	-0.602827
0.580542	-0.603589
0.581225	-0.604269
0.581908	-0.604859
0.582591	-0.606008
0.583275	-0.60682
0.583958	-0.607265
0.584641	-0.608205
0.585324	-0.608738
0.586008	-0.609355
0.586691	-0.610377
0.587374	-0.610333
0.588057	-0.610402
0.588741	-0.610489
0.589424	-0.609943
0.590107	-0.608848
0.59079	-0.608795
0.591474	-0.609045
0.592157	-0.609028
0.59284	-0.608979
0.593523	-0.608928
0.594207	-0.608989
0.59489	-0.609094
0.595573	-0.60795
0.596256	-0.60772
0.59694	-0.607668
0.597623	-0.606521
0.598306	-0.605675
0.598989	-0.605263
0.599673	-0.604892
0.600356	-0.604179
0.601039	-0.6038
0.601722	-0.603892
0.602406	-0.603398
0.603089	-0.60329
0.603772	-0.602458
0.604455	-0.602928
0.605139	-0.601962
0.605822	-0.601306
0.606505	-0.600916
0.607188	-0.600335
0.607872	-0.600226
0.608555	-0.600131
0.609238	-0.59991
0.609921	-0.600015
0.610605	-0.600333
0.611288	-0.600439
0.611971	-0.600507
0.612654	-0.600352
0.613338	-0.600026
0.614021	-0.59975
0.614704	-0.599969
0.615387	-0.599839
0.616071	-0.600445
0.616754	-0.600761
0.617437	-0.600948
0.61812	-0.601678
0.618804	-0.60243
0.619487	-0.603131
0.62017	-0.602581
0.620853	-0.603575
0.621537	-0.6042
0.62222	-0.604712
0.622903	-0.604504
0.623586	-0.604047
0.62427	-0.604258
0.624953	-0.604924
0.625636	-0.605896
0.626319	-0.606169
0.627003	-0.607055
0.627686	-0.607585
0.628369	-0.607733
0.629052	-0.607904
0.629736	-0.608233
0.630419	-0.608794
0.631102	-0.609256
0.631785	-0.608968
0.632469	-0.608445
0.633152	-0.609256
0.633835	-0.60945
0.634518	-0.609095
0.635202	-0.609851
0.635885	-0.610989
0.636568	-0.61124
0.637251	-0.612032
0.637935	-0.612864
0.638618	-0.613173
0.639301	-0.613345
0.639984	-0.613835
0.640668	-0.614298
0.641351	-0.613736
0.642034	-0.613175
0.642717	-0.614697
0.643401	-0.615084
0.644084	-0.616364
0.644767	-0.61762
0.64545	-0.618135
0.646134	-0.618097
0.646817	-0.618249
0.6475	-0.618618
0.648183	-0.619239
0.648867	-0.620051
0.64955	-0.620942
0.650233	-0.622423
0.650916	-0.62311
0.6516	-0.62385
0.652283	-0.624009
0.652966	-0.624156
0.653649	-0.624703
0.654333	-0.625326
0.655016	-0.624966
0.655699	-0.62435
0.656382	-0.62448
0.657066	-0.625092
0.657749	-0.625921
0.658432	-0.626764
0.659115	-0.626377
0.659799	-0.626438
0.660482	-0.626663
0.661165	-0.627107
0.661848	-0.627518
0.662532	-0.627505
0.663215	-0.627681
0.663898	-0.627929
0.664581	-0.628233
0.665264	-0.628466
0.665948	-0.62871
0.666631	-0.629099
0.667314	-0.628901
0.667997	-0.6288
0.668681	-0.629827
0.669364	-0.630964
0.670047	-0.632153
0.670731	-0.632943
0.671414	-0.63361
0.672097	-0.634299
0.67278	-0.634811
0.673464	-0.634808
0.674147	-0.634596
0.67483	-0.635077
0.675513	-0.636086
0.676197	-0.636736
0.67688	-0.637875
0.677563	-0.637822
0.678246	-0.638371
0.67893	-0.639326
0.679613	-0.639723
0.680296	-0.63977
0.680979	-0.63987
0.681663	-0.639325
0.682346	-0.638403
0.683029	-0.638372
0.683712	-0.638802
0.684396	-0.638787
0.685079	-0.638871
0.685762	-0.638813
0.686445	-0.638659
0.687128	-0.638145
0.687812	-0.638289
0.688495	-0.638626
0.689178	-0.638313
0.689861	-0.638069
0.690545	-0.637587
0.691228	-0.637426
0.691911	-0.63802
0.692594	-0.638725
0.693278	-0.639221
0.693961	-0.638984
0.694644	-0.638511
0.695327	-0.638248
0.696011	-0.638813
0.696694	-0.639027
0.697377	-0.639034
0.69806	-0.639263
0.698744	-0.638681
0.699427	-0.638289
0.70011	-0.637879
0.700793	-0.637941
0.701477	-0.640785
0.70216	-0.640182
0.702843	-0.639138
0.703526	-0.637897
0.70421	-0.635795
0.704893	-0.635549
0.705576	-0.634958
0.706259	-0.634551
0.706943	-0.634602
0.707626	-0.634991
0.708309	-0.635543
0.708992	-0.635093
0.709676	-0.635395
0.710359	-0.635661
0.711042	-0.635759
0.711725	-0.63592
0.712409	-0.636515
0.713092	-0.636897
0.713775	-0.637176
0.714458	-0.637499
0.715142	-0.637697
0.715825	-0.637466
0.716508	-0.637278
0.717191	-0.637854
0.717875	-0.637886
0.718558	-0.638172
0.719241	-0.638889
0.719924	-0.638677
0.720608	-0.637435
0.721291	-0.636767
0.721974	-0.635862
0.722657	-0.635252
0.723341	-0.635544
0.724024	-0.635648
0.724707	-0.634964
0.72539	-0.634561
0.726074	-0.635079
0.726757	-0.635275
0.72744	-0.635197
0.728123	-0.63577
0.728807	-0.636066
0.72949	-0.636193
0.730173	-0.636713
0.730856	-0.636303
0.73154	-0.636171
0.732223	-0.635876
0.732906	-0.63558
0.733589	-0.635389
0.734273	-0.63524
0.734956	-0.635657
0.735639	-0.635891
0.736322	-0.63663
0.737006	-0.637614
0.737689	-0.638247
0.738372	-0.637932
0.739055	-0.636817
0.739739	-0.636213
0.740422	-0.636283
0.741105	-0.636542
0.741788	-0.636371
0.742472	-0.636669
0.743155	-0.637137
0.743838	-0.638019
0.744521	-0.638681
0.745205	-0.639093
0.745888	-0.640117
0.746571	-0.640424
0.747254	-0.641051
0.747938	-0.641208
0.748621	-0.64095
0.749304	-0.64051
0.749987	-0.639655
0.750671	-0.640352
0.751354	-0.64061
0.752037	-0.640922
0.75272	-0.64129
0.753404	-0.641391
0.754087	-0.641804
0.75477	-0.642107
0.755453	-0.642055
0.756137	-0.642039
0.75682	-0.642453
0.757503	-0.643399
0.758186	-0.643047
0.75887	-0.643177
0.759553	-0.64383
0.760236	-0.644215
0.760919	-0.64407
0.761603	-0.644444
0.762286	-0.645814
0.762969	-0.646722
0.763652	-0.647925
0.764336	-0.648707
0.765019	-0.648367
0.765702	-0.648337
0.766385	-0.649505
0.767069	-0.649335
0.767752	-0.649585
0.768435	-0.650236
0.769118	-0.650788
0.769802	-0.651037
0.770485	-0.651062
0.771168	-0.650826
0.771851	-0.651264
0.772535	-0.650442
0.773218	-0.650111
0.773901	-0.64986
0.774584	-0.650253
0.775268	-0.651076
0.775951	-0.650633
0.776634	-0.650228
0.777317	-0.649895
0.778001	-0.649458
0.778684	-0.649353
0.779367	-0.650071
0.78005	-0.650321
0.780734	-0.650839
0.781417	-0.652212
0.7821	-0.653252
0.782783	-0.653381
0.783467	-0.652532
0.78415	-0.652197
0.784833	-0.652246
0.785516	-0.651852
0.7862	-0.651727
0.786883	-0.652241
0.787566	-0.652271
0.788249	-0.652242
0.788933	-0.652807
0.789616	-0.653794
0.790299	-0.654612
0.790982	-0.654599
0.791666	-0.654636
0.792349	-0.654814
0.793032	-0.654892
0.793715	-0.655022
0.794399	-0.655371
0.795082	-0.655205
0.795765	-0.65466
0.796448	-0.65519
0.797132	-0.65623
0.797815	-0.656237
0.798498	-0.656757
0.799181	-0.656737
0.799865	-0.65629
0.800548	-0.656603
0.801231	-0.65718
0.801914	-0.657234
0.802598	-0.657669
0.803281	-0.658409
0.803964	-0.658818
0.804647	-0.659016
0.805331	-0.660083
0.806014	-0.66088
0.806697	-0.660898
0.80738	-0.662273
0.808064	-0.663193
0.808747	-0.664161
0.80943	-0.664897
0.810113	-0.665182
0.810797	-0.665558
0.81148	-0.666205
0.812163	-0.666947
0.812846	-0.667157
0.81353	-0.668337
0.814213	-0.668725
0.814896	-0.668804
0.815579	-0.66932
0.816263	-0.669816
0.816946	-0.669649
0.817629	-0.669954
0.818312	-0.670842
0.818996	-0.670933
0.819679	-0.670616
0.820362	-0.671153
0.821045	-0.672623
0.821729	-0.673972
0.822412	-0.674815
0.823095	-0.676019
0.823778	-0.675639
0.824462	-0.676016
0.825145	-0.677069
0.825828	-0.67759
0.826511	-0.677401
0.827195	-0.677101
0.827878	-0.677011
0.828561	-0.676974
0.829244	-0.676476
0.829928	-0.675622
0.830611	-0.675145
0.831294	-0.674478
0.831977	-0.673754
0.832661	-0.673444
0.833344	-0.673356
0.834027	-0.672372
0.83471	-0.670984
0.835394	-0.670666
0.836077	-0.670153
0.83676	-0.67009
0.837443	-0.670795
0.838126	-0.67068
0.83881	-0.669908
0.839493	-0.66907
0.840176	-0.668286
0.840859	-0.667279
0.841543	-0.665462
0.842226	-0.66443
0.842909	-0.663448
0.843592	-0.662552
0.844276	-0.661911
0.844959	-0.660612
0.845642	-0.659325
0.846326	-0.658069
0.847009	-0.657123
0.847692	-0.656387
0.848375	-0.655321
0.849059	-0.654398
0.849742	-0.652085
0.850425	-0.650663
0.851108	-0.650663
0.851792	-0.650047
0.852475	-0.649962
0.853158	-0.650184
0.853841	-0.649904
0.854525	-0.650012
0.855208	-0.649054
0.855891	-0.647476
0.856574	-0.646413
0.857258	-0.64563
0.857941	-0.644914
0.858624	-0.644024
0.859307	-0.642577
0.859991	-0.641461
0.860674	-0.640396
0.861357	-0.640039
0.86204	-0.63953
0.862724	-0.638749
0.863407	-0.638027
0.86409	-0.637087
0.864773	-0.636408
0.865457	-0.63667
0.86614	-0.63552
0.866823	-0.635446
0.867506	-0.635193
0.86819	-0.634257
0.868873	-0.634164
0.869556	-0.634841
0.870239	-0.634784
0.870923	-0.634434
0.871606	-0.633912
0.872289	-0.63318
0.872972	-0.632635
0.873656	-0.632092
0.874339	-0.631909
0.875022	-0.630176
0.875705	-0.62847
0.876389	-0.628312
0.877072	-0.627993
0.877755	-0.627515
0.878438	-0.6274
0.879121	-0.627458
0.879805	-0.626922
0.880488	-0.626206
0.881171	-0.625711
0.881854	-0.625242
0.882538	-0.624861
0.883221	-0.624886
0.883904	-0.625294
0.884587	-0.625071
0.885271	-0.625346
0.885954	-0.625867
0.886637	-0.626622
0.88732	-0.627309
0.888004	-0.627157
0.888687	-0.626186
0.88937	-0.625931
0.890053	-0.625646
0.890737	-0.625126
0.89142	-0.625063
0.892103	-0.625065
0.892786	-0.624959
0.89347	-0.624628
0.894153	-0.624477
0.894836	-0.624397
0.895519	-0.624197
0.896203	-0.624196
0.896886	-0.624599
0.897569	-0.625074
0.898252	-0.626328
0.898936	-0.626082
0.899619	-0.626147
0.900302	-0.625893
0.900985	-0.625861
0.901669	-0.62693
0.902352	-0.627248
0.903035	-0.62757
0.903718	-0.628306
0.904402	-0.628921
0.905085	-0.629667
0.905768	-0.630538
0.906451	-0.63041
0.907135	-0.630395
0.907818	-0.631585
0.908501	-0.631765
0.909185	-0.632859
0.909868	-0.633315
0.910551	-0.633702
0.911234	-0.63391
0.911918	-0.63403
0.912601	-0.634205
0.913284	-0.634201
0.913967	-0.634276
0.914651	-0.6351
0.915334	-0.63536
0.916017	-0.636805
0.9167	-0.63642
0.917384	-0.636238
0.918067	-0.635652
0.91875	-0.635705
0.919433	-0.636568
0.920116	-0.637512
0.9208	-0.637402
0.921483	-0.636874
0.922166	-0.637294
0.922849	-0.637647
0.923533	-0.637027
0.924216	-0.63714
0.924899	-0.637061
0.925582	-0.63746
0.926266	-0.637851
0.926949	-0.637707
0.927632	-0.63738
0.928315	-0.637177
0.928999	-0.636772
0.929682	-0.63644
0.930365	-0.6369
0.931048	-0.637395
0.931732	-0.636969
0.932415	-0.636707
0.933098	-0.636804
0.933781	-0.636123
0.934465	-0.635681
0.935148	-0.633899
0.935831	-0.633247
0.936514	-0.632738
0.937198	-0.632501
0.937881	-0.632807
0.938564	-0.633162
0.939247	-0.632042
0.939931	-0.631154
0.940614	-0.630818
0.941297	-0.630365
0.94198	-0.630331
0.942664	-0.630288
0.943347	-0.630727
0.94403	-0.631271
0.944713	-0.630636
0.945397	-0.629882
0.94608	-0.630135
0.946763	-0.630506
0.947446	-0.631244
0.94813	-0.631323
0.948813	-0.63131
0.949496	-0.631611
0.950179	-0.6327
0.950863	-0.634197
0.951546	-0.634822
0.952229	-0.634344
0.952912	-0.634536
0.953596	-0.634236
0.954279	-0.634667
0.954962	-0.634773
0.955645	-0.636139
0.956329	-0.636828
0.957012	-0.636804
0.957695	-0.636289
0.958378	-0.636608
0.959062	-0.637531
0.959745	-0.638356
0.960428	-0.639328
0.961111	-0.640095
0.961795	-0.640082
0.962478	-0.641024
0.963161	-0.641182
0.963844	-0.641665
0.964528	-0.642075
0.965211	-0.64233
0.965894	-0.642401
0.966577	-0.64252
0.967261	-0.6428
0.967944	-0.642791
0.968627	-0.642696
0.96931	-0.643335
0.969994	-0.643885
0.970677	-0.644915
0.97136	-0.646103
0.972043	-0.646667
0.972727	-0.648189
0.97341	-0.648624
0.974093	-0.649305
0.974776	-0.650188
0.97546	-0.650655
0.976143	-0.651066
0.976826	-0.651798
0.977509	-0.652271
0.978193	-0.652448
0.978876	-0.652413
0.979559	-0.651934
0.980242	-0.651239
0.980926	-0.650239
0.981609	-0.65033
0.982292	-0.650115
0.982975	-0.650097
0.983659	-0.648793
0.984342	-0.647557
0.985025	-0.647384
0.985708	-0.647524
0.986392	-0.6473
0.987075	-0.646253
0.987758	-0.644293
0.988441	-0.642627
0.989125	-0.641729
0.989808	-0.641746
0.990491	-0.64163
0.991174	-0.641845
0.991858	-0.642701
0.992541	-0.643201
0.993224	-0.642757
0.993907	-0.642538
0.994591	-0.64195
0.995274	-0.642546
0.995957	-0.642183
0.99664	-0.642197
0.997324	-0.641303
0.998007	-0.639854
0.99869	-0.639795
0.999373	-0.64002
1.00006	-0.639871
1.00074	-0.640049
1.00142	-0.640317
1.00211	-0.640177
1.00279	-0.640366
1.00347	-0.641031
1.00416	-0.640572
1.00484	-0.640158
1.00552	-0.640359
1.00621	-0.64014
1.00689	-0.640022
1.00757	-0.639223
1.00826	-0.638178
1.00894	-0.637692
1.00962	-0.637241
1.01031	-0.637002
1.01099	-0.637311
1.01167	-0.637428
1.01235	-0.637287
1.01304	-0.637874
1.01372	-0.638066
1.01441	-0.638615
1.01509	-0.639804
1.01577	-0.640856
1.01646	-0.641634
1.01714	-0.642744
1.01782	-0.64461
1.0185	-0.646458
1.01919	-0.647272
1.01987	-0.648482
1.02055	-0.649517
1.02124	-0.651671
1.02192	-0.651623
1.0226	-0.651638
1.02329	-0.651611
1.02397	-0.652037
1.02465	-0.653002
1.02534	-0.654279
1.02602	-0.655596
1.0267	-0.656455
1.02739	-0.656597
1.02807	-0.656894
1.02875	-0.657728
1.02944	-0.657623
1.03012	-0.657958
1.0308	-0.658795
1.03149	-0.659985
1.03217	-0.661166
1.03285	-0.662163
1.03354	-0.662426
1.03422	-0.662956
1.0349	-0.664501
1.03559	-0.665779
1.03627	-0.665734
1.03695	-0.665856
1.03764	-0.666521
1.03832	-0.666797
1.039	-0.668176
1.03968	-0.668781
1.04037	-0.668761
1.04105	-0.670202
1.04174	-0.671394
1.04242	-0.671696
1.0431	-0.672164
1.04378	-0.672796
1.04447	-0.673178
1.04515	-0.674686
1.04583	-0.675386
1.04652	-0.676251
1.0472	-0.677451
1.04788	-0.678808
1.04857	-0.679761
1.04925	-0.680205
1.04993	-0.680468
1.05062	-0.680646
1.0513	-0.68048
1.05198	-0.680181
1.05267	-0.680542
1.05335	-0.679465
1.05403	-0.679451
1.05472	-0.679184
1.0554	-0.678644
1.05608	-0.678084
1.05677	-0.677344
1.05745	-0.67654
1.05813	-0.675318
1.05882	-0.675347
1.0595	-0.675733
1.06018	-0.675672
1.06087	-0.675399
1.06155	-0.675654
1.06223	-0.675767
1.06292	-0.675872
1.0636	-0.676694
1.06428	-0.677772
[truncated: 33,951 more rows]

## Sheet: Supplementary Figure 2
Histogram	Mass (kDa)	Bin width = 6.55	Bin Center	# values		Bin Center	dimer	monomer		dimer	monomer
	-435.323		-432.3	1		-432.3			Gaussian
	-179.352		-425.75	0		-425.75			Best-fit values
	-145.137		-419.2	0		-419.2			Amplitude	738.8	37.47
	-134.377		-412.65	0		-412.65			Mean	333.5	163.3
	-110.259		-406.1	0		-406.1			SD	15.79	15.6
	-75.3151		-399.55	0		-399.55			95% CI (profile likelihood)
	-58.2441		-393	0		-393			Amplitude	696.1 to 782.3	31.27 to 44.04
	-53.3881		-386.45	0		-386.45			Mean	332.5 to 334.6	160.3 to 166.3
	-51.2776		-379.9	0		-379.9			SD	14.71 to 16.96	12.64 to 19.44
	-50.9878		-373.35	0		-373.35			Goodness of Fit
	-48.7567		-366.8	0		-366.8			Degrees of Freedom	16	11
	-48.0467		-360.25	0		-360.25			R squared	0.9851	0.8933
	-47.4075		-353.7	0		-353.7			Sum of Squares	17719	236.7
	-47.3362		-347.15	0		-347.15			Sy.x	33.28	4.639
	-46.4832		-340.6	0		-340.6			Constraints
	-45.4293		-334.05	0		-334.05			SD	SD > 0	SD > 0
	-45.2719		-327.5	0		-327.5
	-45.1935		-320.95	0		-320.95			Number of points
	-44.7124		-314.4	0		-314.4			# of X values	128	99
	-44.1664		-307.85	0		-307.85			# Y values analyzed	19	14
	-43.3394		-301.3	0		-301.3
	-43.033		-294.75	0		-294.75
	-42.7653		-288.2	0		-288.2
	-39.7256		-281.65	0		-281.65
	-39.7109		-275.1	0		-275.1
	-39.444		-268.55	0		-268.55
	-39.4268		-262	0		-262
	-38.6998		-255.45	0		-255.45
	-38.4327		-248.9	0		-248.9
	-37.8522		-242.35	0		-242.35
	-36.8336		-235.8	0		-235.8
	-36.4642		-229.25	0		-229.25
	-36.4576		-222.7	0		-222.7
	-35.6963		-216.15	0		-216.15
	-34.9701		-209.6	0		-209.6
	-34.1467		-203.05	0		-203.05
	-34.0272		-196.5	0		-196.5
	-33.2344		-189.95	0		-189.95
	31.7124		-183.4	0		-183.4
	32.0586		-176.85	1		-176.85
	32.5671		-170.3	0		-170.3
	32.7951		-163.75	0		-163.75
	33.6392		-157.2	0		-157.2
	36.1307		-150.65	0		-150.65
	36.8023		-144.1	1		-144.1
	37.2305		-137.55	1		-137.55
	37.4639		-131	0		-131
	37.7625		-124.45	0		-124.45
	38.0138		-117.9	0		-117.9
	38.8287		-111.35	1		-111.35
	39.5233		-104.8	0		-104.8
	40.1875		-98.25	0		-98.25
	40.4688		-91.7	0		-91.7
	41.6611		-85.15	0		-85.15
	43.2118		-78.6	0		-78.6
	43.7694		-72.05	1		-72.05
	43.7941		-65.5	0		-65.5
	44.5728		-58.95	1		-58.95
	44.7542		-52.4	3		-52.4
	45.3079		-45.85	13		-45.85
	45.6448		-39.3	10		-39.3
	45.7431		-32.75	5		-32.75
	45.7444		-26.2	0		-26.2
	46.6554		-19.65	0		-19.65
	47.209		-13.1	0		-13.1
	49.4098		-6.55	0		-6.55
	49.4749		0	0		0
	49.868		6.55	0		6.55
	50.2833		13.1	0		13.1
	51.5174		19.65	0		19.65
	52.3788		26.2	0		26.2
	52.7148		32.75	5		32.75
	53.405		39.3	11		39.3
	55.2246		45.85	11		45.85
	55.2618		52.4	10		52.4
	56.884		58.95	8		58.95
	57.2836		65.5	10		65.5
	57.7202		72.05	11		72.05
	60.2651		78.6	15		78.6
	61.3997		85.15	7		85.15
	61.5326		91.7	4		91.7
	62.0175		98.25	7		98.25
	62.1877		104.8	4		104.8
	62.3548		111.35	4		111.35
	62.9441		117.9	5		117.9
	63.7189		124.45	3		124.45		3
	64.2191		131	9		131		9
	64.4917		137.55	4		137.55		4
	66.3629		144.1	17		144.1		17
	67.1574		150.65	29		150.65		29
	67.3106		157.2	36		157.2		36
	67.6939		163.75	33		163.75		33
	68.2631		170.3	41		170.3		41
	68.913		176.85	21		176.85		21
	69.0738		183.4	15		183.4		15
	69.5526		189.95	7		189.95		7
	69.8268		196.5	7		196.5		7
	70.2824		203.05	9		203.05		9
	70.9603		209.6	4		209.6		4
	72.3293		216.15	6		216.15
	73.0082		222.7	3		222.7
	73.3796		229.25	4		229.25
	73.4581		235.8	6		235.8
	75.3171		242.35	8		242.35
	75.4737		248.9	14		248.9
	75.9896		255.45	30		255.45
	76.1881		262	27		262
	76.5444		268.55	36		268.55
	77.1682		275.1	45		275.1
	77.4267		281.65	44		281.65	44
	77.928		288.2	46		288.2	46
	79.2478		294.75	71		294.75	71
	80.1524		301.3	116		301.3	116
	80.2467		307.85	180		307.85	180
	80.4769		314.4	342		314.4	342
	80.4959		320.95	498		320.95	498
	80.5209		327.5	720		327.5	720
	81.7036		334.05	786		334.05	786
	81.7283		340.6	617		340.6	617
	81.8999		347.15	515		347.15	515
	82.811		353.7	319		353.7	319
	83.2953		360.25	169		360.25	169
	83.6662		366.8	92		366.8	92
	84.5115		373.35	75		373.35	75
	84.6403		379.9	44		379.9	44
	87.2784		386.45	36		386.45	36
	90.9785		393	20		393	20
	93.7274		399.55	14		399.55	14
	93.8453		406.1	24		406.1
	93.9776		412.65	10		412.65
	95.5987		419.2	14		419.2
	97.7738		425.75	13		425.75
	98.0888		432.3	17		432.3
	98.7134		438.85	11		438.85
	98.991		445.4	12		445.4
	101.148		451.95	8		451.95
	101.433		458.5	17		458.5
	102.447		465.05	12		465.05
	103.18		471.6	15		471.6
	104.355		478.15	13		478.15
	104.586		484.7	8		484.7
	109.438		491.25	12		491.25
	111.192		497.8	10		497.8
	111.783		504.35	14		504.35
	113.79		510.9	10		510.9
	115.814		517.45	16		517.45
	117.894		524	10		524
	118.373		530.55	9		530.55
	119.841		537.1	10		537.1
	121.127		543.65	8		543.65
	123.362		550.2	11		550.2
	124.335		556.75	7		556.75
	127.372		563.3	19		563.3
	130.079		569.85	11		569.85
	130.629		576.4	10		576.4
	130.938		582.95	6		582.95
	132.477		589.5	15		589.5
	132.986		596.05	15		596.05
	133.467		602.6	11		602.6
	133.792		609.15	8		609.15
	133.818		615.7	7		615.7
	134.1		622.25	15		622.25
	135.416		628.8	8		628.8
	135.6		635.35	3		635.35
	136.484		641.9	5		641.9
	137.699		648.45	6		648.45
	141.024		655	8		655
	142.339		661.55	7		661.55
	142.663		668.1	7		668.1
	142.73		674.65	10		674.65
	142.733		681.2	4		681.2
	142.893		687.75	13		687.75
	143.183		694.3	5		694.3
	143.683		700.85	7		700.85
	143.773		707.4	8		707.4
	143.842		713.95	6		713.95
	143.953		720.5	4		720.5
	144.984		727.05	5		727.05
	145.091		733.6	7		733.6
	145.557		740.15	6		740.15
	145.584		746.7	1		746.7
	146.276		753.25	3		753.25
	146.439		759.8	3		759.8
	147.457		766.35	6		766.35
	147.622		772.9	3		772.9
	148.065		779.45	1		779.45
	149.049		786	4		786
	149.429		792.55	2		792.55
	149.587		799.1	5		799.1
	149.683		805.65	0		805.65
	149.921		812.2	3		812.2
	150.117		818.75	2		818.75
	150.142		825.3	3		825.3
	150.282		831.85	2		831.85
	150.666		838.4	2		838.4
	150.678		844.95	1		844.95
	151.548		851.5	1		851.5
	151.554		858.05	6		858.05
	151.713		864.6	1		864.6
	151.714		871.15	1		871.15
	151.769		877.7	5		877.7
	152.068		884.25	0		884.25
	152.117		890.8	6		890.8
	152.723		897.35	1		897.35
	152.74		903.9	3		903.9
	152.751		910.45	1		910.45
	152.929		917	0		917
	153.204		923.55	1		923.55
	153.235		930.1	2		930.1
	153.329		936.65	1		936.65
	153.734		943.2	1		943.2
	153.747		949.75	2		949.75
	154.073		956.3	2		956.3
	154.106		962.85	2		962.85
	154.69		969.4	0		969.4
	154.851		975.95	3		975.95
	155.126		982.5	0		982.5
	155.167		989.05	2		989.05
	155.357		995.6	4		995.6
	155.419		1002.15	0		1002.15
	155.572		1008.7	0		1008.7
	155.985		1015.25	2		1015.25
	156.046		1021.8	1		1021.8
	156.174		1028.35	1		1028.35
	156.377		1034.9	3		1034.9
	156.445		1041.45	1		1041.45
	156.486		1048	1		1048
	156.713		1054.55	0		1054.55
	156.744		1061.1	1		1061.1
	156.935		1067.65	0		1067.65
	157.006		1074.2	0		1074.2
	157.217		1080.75	1		1080.75
	157.289		1087.3	2		1087.3
	157.291		1093.85	0		1093.85
	157.317		1100.4	1		1100.4
	157.556		1106.95	1		1106.95
	157.737		1113.5	0		1113.5
	158.111		1120.05	3		1120.05
	158.177		1126.6	1		1126.6
	158.26		1133.15	2		1133.15
	158.318		1139.7	2		1139.7
	158.538		1146.25	2		1146.25
	158.887		1152.8	2		1152.8
	159.286		1159.35	1		1159.35
	159.589		1165.9	0		1165.9
	159.768		1172.45	1		1172.45
	159.972		1179	0		1179
	160.011		1185.55	0		1185.55
	160.657		1192.1	1		1192.1
	160.85		1198.65	1		1198.65
	161.455		1205.2	1		1205.2
	161.512		1211.75	1		1211.75
	161.793		1218.3	1		1218.3
	161.946		1224.85	0		1224.85
	162.028		1231.4	0		1231.4
	162.48		1237.95	0		1237.95
	162.867		1244.5	0		1244.5
	163.36		1251.05	1		1251.05
	163.515		1257.6	0		1257.6
	163.783		1264.15	0		1264.15
	163.809		1270.7	1		1270.7
	163.829		1277.25	0		1277.25
	163.869		1283.8	1		1283.8
	163.901		1290.35	2		1290.35
	164.025		1296.9	1		1296.9
	164.261		1303.45	0		1303.45
	164.46		1310	1		1310
	164.489		1316.55	1		1316.55
	164.701		1323.1	0		1323.1
	164.917		1329.65	1		1329.65
	165.5		1336.2	0		1336.2
	165.866		1342.75	0		1342.75
	166.26		1349.3	2		1349.3
	166.378		1355.85	2		1355.85
	166.53		1362.4	0		1362.4
	166.54		1368.95	0		1368.95
	166.666		1375.5	1		1375.5
	166.725		1382.05	0		1382.05
	166.754		1388.6	0		1388.6
	166.895		1395.15	1		1395.15
	166.9		1401.7	0		1401.7
	167.104		1408.25	0		1408.25
	167.137		1414.8	0		1414.8
	167.15		1421.35	2		1421.35
	167.215		1427.9	0		1427.9
	167.254		1434.45	1		1434.45
	167.464		1441	0		1441
	167.47		1447.55	1		1447.55
	167.557		1454.1	0		1454.1
	167.877		1460.65	1		1460.65
	168.326		1467.2	0		1467.2
	168.339		1473.75	0		1473.75
	168.391		1480.3	1		1480.3
	168.57		1486.85	0		1486.85
	168.733		1493.4	0		1493.4
	168.825		1499.95	1		1499.95
	168.852		1506.5	0		1506.5
	168.882		1513.05	0		1513.05
	169.316		1519.6	1		1519.6
	169.397		1526.15	0		1526.15
	169.431		1532.7	0		1532.7
	169.795		1539.25	0		1539.25
	170.205		1545.8	1		1545.8
	170.588		1552.35	0		1552.35
	170.726		1558.9	0		1558.9
	170.746		1565.45	0		1565.45
	171.018		1572	0		1572
	171.049		1578.55	0		1578.55
	171.114		1585.1	0		1585.1
	171.535		1591.65	0		1591.65
	171.597		1598.2	0		1598.2
	171.724		1604.75	0		1604.75
	171.827		1611.3	0		1611.3
	172.466		1617.85	1		1617.85
	172.903		1624.4	0		1624.4
	173.005		1630.95	0		1630.95
	173.013		1637.5	0		1637.5
	173.144		1644.05	0		1644.05
	173.294		1650.6	0		1650.6
	173.441		1657.15	0		1657.15
	173.472		1663.7	1		1663.7
	173.549		1670.25	0		1670.25
	174.077		1676.8	0		1676.8
	174.345		1683.35	0		1683.35
	174.354		1689.9	0		1689.9
	174.53		1696.45	1		1696.45
	174.753		1703	0		1703
	174.788		1709.55	0		1709.55
	175.135		1716.1	0		1716.1
	175.239		1722.65	0		1722.65
	175.744		1729.2	0		1729.2
	176.062		1735.75	0		1735.75
	176.221		1742.3	1		1742.3
	176.27		1748.85	0		1748.85
	176.464		1755.4	0		1755.4
	176.557		1761.95	0		1761.95
	177.655		1768.5	1		1768.5
	178.011		1775.05	0		1775.05
	178.041		1781.6	0		1781.6
	178.212		1788.15	0		1788.15
	178.724		1794.7	0		1794.7
	179.646		1801.25	0		1801.25
	179.711		1807.8	0		1807.8
	180.519		1814.35	0		1814.35
	180.728		1820.9	0		1820.9
	180.753		1827.45	0		1827.45
	180.931		1834	0		1834
	181.876		1840.55	0		1840.55
	181.928		1847.1	0		1847.1
	182.633		1853.65	0		1853.65
	182.806		1860.2	0		1860.2
	184.121		1866.75	0		1866.75
	184.249		1873.3	0		1873.3
	184.614		1879.85	1		1879.85
	184.975		1886.4	0		1886.4
	186.15		1892.95	1		1892.95
	186.181		1899.5	0		1899.5
	186.522		1906.05	0		1906.05
	187.396		1912.6	1		1912.6
	187.74		1919.15	0		1919.15
	187.785		1925.7	0		1925.7
	190.603		1932.25	0		1932.25
	192.802		1938.8	0		1938.8
	192.971		1945.35	0		1945.35
	193.131		1951.9	1		1951.9
	193.524		1958.45	0		1958.45
	193.692		1965	0		1965
	194.932		1971.55	0		1971.55
	197.669		1978.1	0		1978.1
	197.948		1984.65	0		1984.65
	198.363		1991.2	0		1991.2
	198.611		1997.75	0		1997.75
	199.85		2004.3	0		2004.3
	202.62		2010.85	0		2010.85
	203.627		2017.4	0		2017.4
	204.773		2023.95	0		2023.95
	205.156		2030.5	0		2030.5
	205.78		2037.05	0		2037.05
	205.844		2043.6	0		2043.6
	205.928		2050.15	0		2050.15
	206.087		2056.7	0		2056.7
	207.3		2063.25	0		2063.25
	208.176		2069.8	0		2069.8
	210.684		2076.35	0		2076.35
	212.663		2082.9	0		2082.9
	215.159		2089.45	0		2089.45
	215.645		2096	0		2096
	216.485		2102.55	0		2102.55
	216.753		2109.1	0		2109.1
	218.564		2115.65	0		2115.65
	218.968		2122.2	0		2122.2
	222.688		2128.75	0		2128.75
	223.519		2135.3	0		2135.3
	224.405		2141.85	0		2141.85
	226.744		2148.4	0		2148.4
	228.659		2154.95	0		2154.95
	231.575		2161.5	0		2161.5
	231.679		2168.05	0		2168.05
	233.978		2174.6	0		2174.6
	234.937		2181.15	0		2181.15
	237.136		2187.7	0		2187.7
	237.67		2194.25	0		2194.25
	237.787		2200.8	0		2200.8
	238.468		2207.35	0		2207.35
	240.855		2213.9	0		2213.9
	241.524		2220.45	0		2220.45
	241.824		2227	0		2227
	242.536		2233.55	0		2233.55
	244.093		2240.1	0		2240.1
	244.175		2246.65	0		2246.65
	244.447		2253.2	0		2253.2
	245.475		2259.75	0		2259.75
	246.501		2266.3	0		2266.3
	246.605		2272.85	0		2272.85
	246.643		2279.4	0		2279.4
	246.696		2285.95	0		2285.95
	247.046		2292.5	0		2292.5
	247.406		2299.05	0		2299.05
	247.474		2305.6	0		2305.6
	247.96		2312.15	0		2312.15
	248.975		2318.7	0		2318.7
	249.017		2325.25	0		2325.25
	250.171		2331.8	0		2331.8
	250.18		2338.35	0		2338.35
	250.835		2344.9	0		2344.9
	251.856		2351.45	0		2351.45
	252.19		2358	0		2358
	252.461		2364.55	0		2364.55
	252.504		2371.1	0		2371.1
	253.902		2377.65	0		2377.65
	254.203		2384.2	0		2384.2
	254.499		2390.75	0		2390.75
	254.623		2397.3	0		2397.3
	255.176		2403.85	0		2403.85
	255.592		2410.4	0		2410.4
	255.745		2416.95	0		2416.95
	256.099		2423.5	0		2423.5
	256.241		2430.05	0		2430.05
	256.332		2436.6	0		2436.6
	256.531		2443.15	0		2443.15
	256.652		2449.7	0		2449.7
	256.665		2456.25	0		2456.25
	256.791		2462.8	1		2462.8
	257.027		2469.35	0		2469.35
	257.06		2475.9	0		2475.9
	257.129		2482.45	0		2482.45
	257.273		2489	1		2489
	257.408		2495.55	0		2495.55
	257.501		2502.1	0		2502.1
	257.65		2508.65	0		2508.65
	258.034		2515.2	0		2515.2
	258.087		2521.75	0		2521.75
	258.115		2528.3	0		2528.3
	258.146		2534.85	0		2534.85
	258.511		2541.4	0		2541.4
	258.653		2547.95	0		2547.95
	258.871		2554.5	0		2554.5
	259.381		2561.05	0		2561.05
	259.508		2567.6	0		2567.6
	259.587		2574.15	0		2574.15
	259.589		2580.7	0		2580.7
	259.834		2587.25	0		2587.25
	260.192		2593.8	0		2593.8
	260.606		2600.35	0		2600.35
	260.663		2606.9	0		2606.9
	261.123		2613.45	0		2613.45
	261.867		2620	0		2620
	261.962		2626.55	0		2626.55
	262.209		2633.1	0		2633.1
	262.367		2639.65	0		2639.65
	262.574		2646.2	0		2646.2
	263.25		2652.75	0		2652.75
	263.354		2659.3	0		2659.3
	263.555		2665.85	1		2665.85
	263.636		2672.4	0		2672.4
	263.692		2678.95	0		2678.95
	263.812		2685.5	0		2685.5
	264.056		2692.05	0		2692.05
	264.318		2698.6	0		2698.6
	264.336		2705.15	0		2705.15
	264.458		2711.7	0		2711.7
	264.997		2718.25	0		2718.25
	265.246		2724.8	0		2724.8
	265.728		2731.35	0		2731.35
	266.013		2737.9	0		2737.9
	266.255		2744.45	0		2744.45
	266.526		2751	0		2751
	266.865		2757.55	0		2757.55
	267.053		2764.1	0		2764.1
	267.12		2770.65	0		2770.65
	267.224		2777.2	0		2777.2
	267.265		2783.75	0		2783.75
	267.307		2790.3	0		2790.3
	267.472		2796.85	0		2796.85
	267.686		2803.4	0		2803.4
	268.121		2809.95	0		2809.95
	268.375		2816.5	0		2816.5
	268.726		2823.05	0		2823.05
	268.75		2829.6	0		2829.6
	268.957		2836.15	0		2836.15
	268.971		2842.7	0		2842.7
	269.172		2849.25	0		2849.25
	269.253		2855.8	0		2855.8
	269.361		2862.35	0		2862.35
	269.385		2868.9	0		2868.9
	269.594		2875.45	0		2875.45
	269.655		2882	0		2882
	269.699		2888.55	0		2888.55
	269.77		2895.1	0		2895.1
	269.784		2901.65	0		2901.65
	270.475		2908.2	0		2908.2
	270.639		2914.75	0		2914.75
	270.715		2921.3	0		2921.3
	270.979		2927.85	0		2927.85
	271.003		2934.4	0		2934.4
	271.053		2940.95	0		2940.95
	271.147		2947.5	0		2947.5
	271.773		2954.05	0		2954.05
	271.795		2960.6	0		2960.6
	271.851		2967.15	0		2967.15
	271.925		2973.7	0		2973.7
	272.172		2980.25	0		2980.25
	272.216		2986.8	0		2986.8
	272.383		2993.35	0		2993.35
	272.617		2999.9	0		2999.9
	272.692		3006.45	0		3006.45
	272.839		3013	0		3013
	273.361		3019.55	0		3019.55
	273.49		3026.1	0		3026.1
	273.935		3032.65	0		3032.65
	274.097		3039.2	0		3039.2
	274.136		3045.75	0		3045.75
	274.247		3052.3	0		3052.3
	274.262		3058.85	0		3058.85
	274.363		3065.4	0		3065.4
	274.447		3071.95	0		3071.95
	274.634		3078.5	0		3078.5
	274.685		3085.05	0		3085.05
	274.785		3091.6	0		3091.6
	275.005		3098.15	0		3098.15
	275.031		3104.7	0		3104.7
	275.104		3111.25	0		3111.25
	275.138		3117.8	0		3117.8
	275.143		3124.35	0		3124.35
	275.542		3130.9	0		3130.9
	275.551		3137.45	0		3137.45
	275.567		3144	0		3144
	275.707		3150.55	0		3150.55
	275.979		3157.1	0		3157.1
	276.131		3163.65	0		3163.65
	276.283		3170.2	0		3170.2
	276.784		3176.75	0		3176.75
	277.038		3183.3	0		3183.3
	277.472		3189.85	0		3189.85
	277.476		3196.4	0		3196.4
	277.504		3202.95	0		3202.95
	277.508		3209.5	0		3209.5
	277.525		3216.05	0		3216.05
	277.559		3222.6	0		3222.6
	277.752		3229.15	0		3229.15
	277.895		3235.7	0		3235.7
	278.099		3242.25	0		3242.25
	278.249		3248.8	0		3248.8
	278.375		3255.35	0		3255.35
	278.452		3261.9	0		3261.9
	278.54		3268.45	0		3268.45
	278.588		3275	0		3275
	278.607		3281.55	0		3281.55
	278.733		3288.1	0		3288.1
	278.754		3294.65	0		3294.65
	279.007		3301.2	0		3301.2
	279.241		3307.75	0		3307.75
	279.309		3314.3	0		3314.3
	279.515		3320.85	0		3320.85
	279.597		3327.4	0		3327.4
	279.995		3333.95	0		3333.95
	280.037		3340.5	0		3340.5
	280.274		3347.05	0		3347.05
	280.331		3353.6	0		3353.6
	280.347		3360.15	0		3360.15
	280.433		3366.7	0		3366.7
	280.506		3373.25	0		3373.25
	280.607		3379.8	0		3379.8
	280.898		3386.35	0		3386.35
	281.339		3392.9	0		3392.9
	281.937		3399.45	0		3399.45
	281.971		3406	0		3406
	282.16		3412.55	0		3412.55
	282.307		3419.1	0		3419.1
	282.453		3425.65	0		3425.65
	282.465		3432.2	0		3432.2
	282.707		3438.75	0		3438.75
	282.973		3445.3	0		3445.3
	283.28		3451.85	0		3451.85
	283.491		3458.4	0		3458.4
	283.696		3464.95	0		3464.95
	283.73		3471.5	0		3471.5
	283.772		3478.05	0		3478.05
	283.801		3484.6	0		3484.6
	283.896		3491.15	0		3491.15
	283.982		3497.7	0		3497.7
	284.072		3504.25	0		3504.25
	284.13		3510.8	0		3510.8
	284.341		3517.35	0		3517.35
	284.398		3523.9	0		3523.9
	284.551		3530.45	0		3530.45
	284.564		3537	0		3537
	284.581		3543.55	0		3543.55
	285.233		3550.1	0		3550.1
	285.289		3556.65	0		3556.65
	285.34		3563.2	0		3563.2
	285.493		3569.75	0		3569.75
	285.662		3576.3	0		3576.3
	286.118		3582.85	0		3582.85
	286.367		3589.4	0		3589.4
	286.51		3595.95	0		3595.95
	286.519		3602.5	0		3602.5
	286.767		3609.05	0		3609.05
	286.813		3615.6	0		3615.6
	286.958		3622.15	0		3622.15
	287.167		3628.7	0		3628.7
	287.298		3635.25	0		3635.25
	287.411		3641.8	0		3641.8
	287.425		3648.35	0		3648.35
	287.611		3654.9	0		3654.9
	287.792		3661.45	0		3661.45
	288.076		3668	0		3668
	288.37		3674.55	0		3674.55
	288.542		3681.1	0		3681.1
	288.611		3687.65	0		3687.65
	288.793		3694.2	0		3694.2
	288.866		3700.75	0		3700.75
	288.947		3707.3	0		3707.3
	289.214		3713.85	0		3713.85
	289.565		3720.4	0		3720.4
	289.688		3726.95	0		3726.95
	289.824		3733.5	0		3733.5
	289.857		3740.05	0		3740.05
	289.898		3746.6	0		3746.6
	289.948		3753.15	0		3753.15
	289.955		3759.7	0		3759.7
	289.964		3766.25	0		3766.25
	289.969		3772.8	0		3772.8
	290.097		3779.35	0		3779.35
	290.188		3785.9	0		3785.9
	290.305		3792.45	0		3792.45
	290.37		3799	0		3799
	290.472		3805.55	0		3805.55
	290.494		3812.1	0		3812.1
	290.797		3818.65	0		3818.65
	290.843		3825.2	0		3825.2
	291.009		3831.75	0		3831.75
	291.317		3838.3	0		3838.3
	291.428		3844.85	0		3844.85
	291.621		3851.4	0		3851.4
	291.766		3857.95	0		3857.95
	291.781		3864.5	0		3864.5
	291.814		3871.05	0		3871.05
	291.909		3877.6	0		3877.6
	292.099		3884.15	0		3884.15
	292.214		3890.7	0		3890.7
	292.415		3897.25	0		3897.25
	292.451		3903.8	0		3903.8
	292.566		3910.35	0		3910.35
	292.592		3916.9	0		3916.9
	292.623		3923.45	0		3923.45
	292.673		3930	0		3930
	292.952		3936.55	0		3936.55
	293.009		3943.1	0		3943.1
	293.087		3949.65	0		3949.65
	293.111		3956.2	1		3956.2
	293.146
	293.392
	293.435
	293.451
	293.536
	293.553
	293.595
	293.596
	293.77
	293.803
	293.855
	294.001
	294.021
	294.053
	294.207
	294.25
	294.298
	294.502
	294.609
	294.658
	294.767
	294.899
	294.91
	294.934
	295.122
	295.204
	295.269
	295.572
	295.636
	295.669
	295.691
	295.762
	295.771
	296.087
	296.399
	296.62
	296.803
	296.908
	296.93
	296.941
	297.107
	297.111
	297.117
	297.187
	297.279
	297.383
	297.455
	297.491
	297.527
	297.614
	297.799
	297.82
	297.903
	297.97
	298.176
	298.26
	298.31
	298.318
	298.348
	298.604
	298.662
	298.693
	298.776
	298.822
	298.895
	298.919
	298.954
	299.173
	299.189
	299.275
	299.286
	299.336
	299.59
	299.621
	299.666
	299.74
	299.76
	299.934
	299.956
	299.984
	300.075
	300.095
	300.102
	300.112
	300.19
	300.236
	300.31
	300.361
	300.474
	300.513
	300.605
	300.726
	300.756
	300.77
	300.8
	300.813
	300.87
	300.871
	300.896
	300.918
	300.934
	300.974
	301.002
	301.064
	301.076
	301.089
	301.09
	301.154
	301.197
	301.22
	301.292
	301.295
	301.327
	301.353
	301.43
	301.546
	301.567
	301.623
	301.878
	301.883
	301.947
	302.009
	302.036
	302.175
	302.196
	302.344
	302.377
	302.459
	302.501
	302.665
	302.728
	302.73
	302.774
	302.82
	302.833
	302.874
	302.889
	302.939
	302.968
	303.067
	303.178
	303.236
	303.33
	303.333
	303.421
	303.446
	303.525
	303.527
	303.534
	303.583
	303.812
	303.896
	303.903
	303.925
	303.965
	303.998
	304.085
	304.174
	304.24
	304.26
	304.285
	304.363
	304.414
	304.444
	304.444
	304.464
	304.465
	304.47
	304.491
	304.554
	304.581
	304.636
	304.752
	304.788
	304.822
	304.838
	304.87
	304.965
	304.967
	304.987
	304.987
	305.044
	305.138
	305.156
	305.157
	305.233
	305.381
	305.382
	305.44
	305.529
	305.566
	305.601
	305.612
	305.614
	305.624
	305.708
	305.722
	305.746
	305.761
	305.782
	305.846
	305.911
	305.925
	305.972
	306.087
	306.124
	306.258
	306.37
	306.388
	306.418
	306.478
	306.497
	306.518
	306.519
	306.529
	306.531
	306.547
	306.636
	306.69
	306.71
	306.788
	306.866
	306.878
	306.938
	307.088
	307.104
	307.14
	307.183
	307.186
	307.192
	307.215
	307.303
	307.309
	307.372
	307.375
	307.409
	307.495
	307.514
	307.573
	307.581
	307.594
	307.7
	307.708
	307.774
	307.801
	307.802
	307.828
	307.856
	307.877
	307.881
	307.912
	307.94
	307.98
	308.014
	308.02
	308.049
	308.061
	308.092
	308.188
	308.234
	308.37
	308.379
	308.438
	308.438
	308.444
	308.453
	308.454
	308.468
	308.559
	308.593
	308.605
	308.66
	308.672
	308.714
	308.724
	308.76
	308.868
	308.881
	309.103
	309.117
	309.17
	309.217
	309.223
	309.238
	309.248
	309.248
	309.33
	309.344
	309.36
	309.372
	309.403
	309.431
	309.455
	309.456
	309.463
	309.497
	309.514
	309.515
	309.551
	309.59
	309.631
	309.647
	309.681
	309.701
	309.743
	309.798
	309.801
	309.855
	309.863
	310.027
	310.078
	310.188
	310.198
	310.201
	310.238
	310.272
	310.283
	310.298
	310.372
	310.441
	310.449
	310.468
	310.497
	310.529
	310.598
	310.639
	310.65
	310.655
	310.663
	310.696
	310.762
	310.8
	310.806
	310.822
	310.83
	310.837
	310.841
	310.898
	310.899
	310.9
	310.907
	310.92
	310.921
	310.948
	310.952
	310.971
	311.006
	311.039
	311.042
	311.104
	311.132
	311.134
	311.168
	311.184
	311.228
	311.308
	311.386
	311.409
	311.416
	311.438
	311.489
	311.505
	311.534
	311.534
	311.552
	311.558
	311.643
	311.652
	311.657
	311.661
	311.675
	311.696
	311.754
	311.786
	311.793
	311.794
	311.853
	311.903
	311.958
	311.959
	311.97
	311.971
	311.988
	312.001
	312.014
	312.022
	312.054
	312.054
	312.07
	312.083
	312.092
	312.106
	312.107
	312.107
	312.108
	312.126
	312.191
	312.294
	312.3
	312.308
	312.313
	312.324
	312.351
	312.354
	312.455
	312.478
	312.566
	312.578
	312.588
	312.601
	312.638
	312.642
	312.645
	312.711
	312.726
	312.756
	312.823
	312.825
	312.86
	312.889
	312.891
	312.938
	312.969
	312.975
	312.996
	313.008
	313.02
	313.029
	313.053
	313.079
	313.114
	313.126
	313.153
	313.181
	313.207
	313.214
	313.222
	313.245
	313.275
	313.276
	313.281
	313.294
	313.314
	313.317
	313.332
	313.354
	313.363
	313.427
	313.433
	313.445
	313.515
	313.529
	313.559
	313.601
	313.609
	313.616
	313.627
	313.647
	313.67
	313.741
	313.766
	313.806
	313.842
	313.863
	313.975
	313.975
	313.983
	313.985
	313.989
	314.001
	314.005
	314.051
	314.057
	314.069
	314.07
	314.071
	314.077
	314.079
	314.08
	314.131
	314.15
	314.169
	314.188
	314.196
	314.234
	314.264
	314.305
	314.324
	314.324
	314.346
	314.37
	314.373
	314.386
	314.398
	314.434
	314.452
	314.49
	314.505
	314.527
	314.542
	314.547
	314.572
	314.573
	314.58
	314.587
	314.589
	314.639
	314.647
	314.701
	314.724
	314.767
	314.771
	314.777
	314.79
	314.868
	314.886
	314.895
	314.896
	314.914
	314.918
	314.92
	314.93
	314.934
	314.956
	314.966
	314.976
	315.021
	315.022
	315.046
	315.065
	315.108
	315.176
	315.183
	315.207
	315.214
	315.254
	315.256
	315.258
	315.262
	315.279
	315.291
	315.352
	315.371
	315.383
	315.388
	315.398
	315.404
	315.404
	315.429
	315.466
	315.474
	315.496
	315.512
	315.53
	315.545
	315.558
	315.57
	315.584
	315.628
	315.635
	315.639
	315.668
	315.724
	315.736
	315.751
	315.757
	315.766
	315.769
	315.784
	315.797
	315.8
	315.856
	315.865
	315.874
	315.918
	315.921
	315.926
	315.955
	316.06
	316.065
	316.068
	316.068
	316.083
	316.084
	316.092
	316.092
	316.139
	316.152
	316.161
	316.162
	316.191
	316.21
	316.22
	316.227
	316.263
	316.263
	316.316
	316.317
	316.354
	316.368
	316.39
	316.4
	316.423
	316.423
	316.437
	316.439
	316.485
	316.497
	316.501
	316.502
	316.506
	316.552
	316.556
	316.568
	316.577
	316.594
	316.595
	316.647
	316.681
	316.687
	316.718
	316.744
	316.762
	316.766
	316.773
	316.793
	316.798
	316.822
	316.835
	316.84
	316.866
	316.87
	316.879
	316.892
	316.897
	316.92
	316.93
	316.978
	316.988
	317.012
	317.013
	317.041
	317.044
	317.063
	317.067
	317.084
	317.089
	317.093
	317.105
	317.107
	317.11
	317.111
	317.163
	317.2
	317.201
	317.228
	317.234
	317.234
	317.287
	317.308
	317.311
	317.328
	317.355
	317.358
	317.368
	317.371
	317.388
	317.392
	317.395
	317.407
	317.409
	317.412
	317.418
	317.443
	317.481
	317.489
	317.507
	317.521
	317.525
	317.529
	317.538
	317.557
	317.558
	317.57
	317.571
	317.575
	317.582
	317.594
	317.622
	317.649
	317.653
	317.666
	317.684
	317.713
	317.713
	317.734
	317.761
	317.781
	317.817
	317.835
	317.836
	317.845
	317.857
	317.91
	317.936
	317.937
	317.986
	318.024
	318.027
	318.028
	318.053
	318.057
	318.079
	318.093
	318.103
	318.103
	318.108
	318.123
	318.166
	318.17
	318.175
	318.21
	318.211
	318.22
	318.222
	318.224
	318.269
	318.282
	318.308
	318.324
	318.329
	318.339
	318.358
	318.381
	318.399
	318.418
	318.423
	318.46
	318.462
	318.48
	318.484
	318.488
	318.496
	318.505
	318.579
	318.589
	318.64
	318.651
	318.657
	318.658
	318.672
	318.678
	318.686
	318.689
	318.693
	318.695
	318.708
	318.742
	318.773
	318.794
	318.804
	318.812
	318.826
	318.85
	318.893
	318.93
	318.938
	318.96
	318.995
	318.996
	319.004
	319.014
	319.04
	319.05
	319.071
	319.101
	319.105
	319.108
	319.185
	319.187
	319.194
	319.197
	319.21
	319.252
	319.264
	319.267
	319.286
	319.297
	319.302
	319.312
	319.327
	319.339
	319.346
	319.356
	319.373
	319.388
	319.405
	319.461
	319.483
	319.508
	319.542
	319.543
	319.549
	319.593
	319.601
	319.614
	319.615
	319.616
	319.628
	319.634
	319.65
	319.657
	319.666
	319.676
	319.679
	319.683
	319.693
	319.699
	319.714
	319.738
	319.742
	319.767
	319.767
	319.787
	319.793
	319.802
	319.829
	319.844
	319.848
	319.868
	319.883
	319.894
	319.908
	319.916
	319.921
	319.941
	319.944
	319.959
	320.036
	320.055
	320.107
	320.118
	320.131
	320.148
	320.151
	320.194
	320.209
	320.215
	320.224
	320.277
	320.279
	320.31
	320.322
	320.341
	320.354
	320.356
	320.378
	320.382
	320.405
	320.421
	320.435
	320.45
	320.454
	320.46
	320.482
	320.501
	320.512
	320.517
	320.548
	320.549
	320.554
	320.562
	320.567
	320.569
	320.571
	320.61
	320.636
	320.647
	320.649
	320.651
	320.664
	320.671
	320.675
	320.698
	320.771
	320.779
	320.828
	320.834
	320.844
	320.853
	320.873
	320.877
	320.894
	320.94
	320.959
	320.96
	320.969
	320.973
	320.985
	321.008
	321.017
	321.021
	321.028
	321.034
	321.039
	321.061
	321.065
	321.083
	321.098
	321.113
	321.139
	321.145
	321.145
	321.149
	321.182
	321.189
	321.194
	321.196
	321.211
	321.221
	321.225
	321.226
	321.227
	321.265
	321.265
	321.268
	321.277
	321.298
	321.304
	321.305
	321.33
	321.33
	321.337
	321.345
	321.348
	321.356
	321.358
	321.378
	321.394
	321.397
	321.397
	321.402
	321.417
	321.437
	321.463
	321.481
	321.484
	321.491
	321.493
	321.504
	321.512
	321.53
	321.573
	321.577
	321.58
	321.595
	321.603
	321.606
	321.627
	321.632
	321.639
	321.668
	321.687
	321.709
	321.731
	321.742
	321.744
	321.757
	321.799
	321.812
	321.818
	321.839
	321.876
	321.877
	321.91
	321.911
	321.967
	321.979
	321.993
	321.997
	322.012
	322.018
	322.024
	322.04
	322.041
	322.051
	322.068
	322.076
	322.102
	322.114
	322.123
	322.133
	322.144
	322.151
	322.165
	322.182
	322.205
	322.224
	322.228
	322.247
	322.255
	322.257
	322.26
	322.272
	322.294
	322.3
	322.301
	322.312
	322.322
	322.325
	322.34
	322.341
	322.351
	322.358
	322.366
	322.368
	322.384
	322.404
	322.404
	322.412
	322.423
	322.432
	322.44
	322.447
	322.452
	322.463
	322.467
	322.473
	322.479
	322.485
	322.498
	322.528
	322.532
	322.534
	322.537
	322.541
	322.547
	322.555
	322.566
	322.574
	322.591
	322.611
	322.614
	322.62
	322.624
	322.626
	322.63
	322.648
	322.654
	322.663
	322.717
	322.736
	322.749
	322.769
	322.771
	322.774
	322.79
	322.793
	322.802
	322.832
	322.897
	322.913
	322.919
	322.925
	322.929
	322.932
	322.939
	322.941
	322.979
	323.003
	323.015
	323.024
	323.04
	323.043
	323.053
	323.055
	323.064
	323.077
	323.088
	323.113
	323.141
	323.157
	323.161
	323.161
	323.187
	323.226
	323.226
	323.229
	323.231
	323.242
	323.242
	323.269
	323.29
	323.316
	323.32
	323.324
	323.327
	323.335
	323.342
	323.355
	323.357
	323.36
	323.365
	323.368
	323.38
	323.384
	323.388
	323.404
	323.411
	323.419
	323.419
	323.435
	323.435
	323.443
	323.448
	323.448
	323.455
	323.467
	323.48
	323.491
	323.5
	323.506
	323.517
	323.523
	323.524
	323.533
	323.543
	323.545
	323.547
	323.571
	323.576
	323.579
	323.581
	323.598
	323.628
	323.632
	323.639
	323.64
	323.642
	323.651
	323.652
	323.663
	323.666
	323.666
	323.687
	323.687
	323.696
	323.71
	323.719
	323.728
	323.734
	323.74
	323.741
	323.744
	323.772
	323.779
	323.782
	323.81
	323.817
	323.861
	323.865
	323.869
	323.906
	323.911
	323.916
	323.931
	323.932
	323.937
	323.955
	323.96
	323.977
	324.02
	324.021
	324.035
	324.038
	324.062
	324.065
	324.089
	324.095
	324.1
	324.103
	324.117
	324.118
	324.12
	324.134
	324.142
	324.191
	324.191
	324.192
	324.216
	324.234
	324.239
	324.246
	324.251
	324.253
	324.256
	324.28
	324.285
	324.287
	324.289
	324.289
	324.301
	324.308
	324.31
	324.34
	324.34
	324.34
	324.348
	324.356
	324.358
	324.41
	324.41
	324.428
	324.437
	324.461
	324.464
	324.466
	324.473
	324.482
	324.49
	324.514
	324.531
	324.532
	324.538
	324.557
	324.573
	324.582
	324.591
	324.592
	324.601
	324.612
	324.618
	324.626
	324.633
	324.648
	324.649
	324.654
	324.657
	324.663
	324.669
	324.685
	324.692
	324.692
	324.694
	324.709
	324.724
	324.742
	324.745
	324.749
	324.762
	324.763
	324.768
	324.781
	324.784
	324.807
	324.812
	324.826
	324.839
	324.857
	324.884
	324.885
	324.919
	324.934
	324.962
	324.986
	324.99
	324.999
	325.006
	325.013
	325.013
	325.015
	325.015
	325.017
	325.042
	325.055
	325.065
	325.08
	325.081
	325.088
	325.092
	325.106
	325.107
	325.134
	325.136
	325.137
	325.137
	325.154
	325.159
	325.181
	325.183
	325.192
	325.193
	325.198
	325.22
	325.231
	325.233
	325.24
	325.243
	325.254
	325.268
	325.277
	325.295
	325.311
	325.332
	325.334
	325.336
	325.34
	325.357
	325.38
	325.395
	325.397
	325.412
	325.417
	325.419
	325.42
	325.428
	325.44
	325.442
	325.444
	325.458
	325.46
	325.472
	325.494
	325.495
	325.534
	325.542
	325.552
	325.554
[truncated: 3,953 more rows]

## Sheet: Supplementary Figure 11a
Supplementary Figure 11a

## Sheet: Supplementary Figure 11b
Supplementary Figure 11b
	WT Gea2	Gea2 DCBΔ	Gea2 K124AL128A	Gea2 L167AF171A
	100	0	0	104.17
	100	0	0	102.499
	100	0	0	103.5

## Sheet: Supplementary Figure 12d
Supplementary Figure 12d
			Manders' Coefficient for colocalization of mCherry-Imh1 and Sec7-GFP
	Empty Vector	WT GEA2	Gea2 DCBΔ	Gea2 K124AL128A	Gea2 L167AF171A
	0.254	0.452	0.202	0.348	0.386
	0.284	0.452	0.212	0.362	0.386
	0.224	0.452	0.242	0.457	0.695
	0.254	0.452	0.27	0.257	0.628
	0.273	0.564	0.272	0.419	0.628
	0.273	0.527	0.278	0.282	0.628
	0.253	0.527	0.27	0.313	0.607
	0.233	0.527	0.284	0.306	0.607
	0.283	0.509	0.284	0.39	0.489
	0.223	0.509	0.226	0.427	0.434
	0.223	0.509	0.216	0.286	0.434
	0.223	0.428	0.216	0.286	0.434
	0.302	0.706	0.35	0.277	0.434
	0.302	0.694	0.35	0.264	0.556
	0.3192	0.566	0.326	0.254	0.556
	0.2192	0.566	0.35	0.273	0.504
	0.192	0.683	0.333	0.273	0.504
	0.192	0.683	0.35	0.253	0.41
	0.3029	0.664	0.542	0.233	0.41
	0.289	0.542	0.342	0.334	0.41
			0.382	0.2823

[truncated: 2 more sheets: Supplementary Figure 12e, Supplementary Figure 12f]
